# Supplementary material for: Placental transcriptomic signatures of prenatal and preconceptional maternal stress
Source: Mol Psychiatry. 2024 Jan 11;29(4):1179–91. doi: 10.1038/s41380-023-02403-6 (PMC11176062; doi:10.1038/s41380-023-02403-6)
Supplement: Supplementary file 3 — Supplemental Tables [file 41380_2023_2403_MOESM3_ESM.xlsx]

## Sheet: Table Key
Table Key for Supplemental Tables 3 and 4
Column Name	Description
ENSEMBL	Ensembl probe ID
SYMBOL	HGNC symbol
BIOTYPE	Ensembl gene/transcript classification
DESCRIPTION	Transcript description (multiple annotation sources)
ENTREZID	NCBI Entrez ID
logFC	limma-voom estimate of the log2-fold-change corresponding to the effect or contrast (here, effect of one-unit increase in SLEs or CTEs)
AveExpr	average log2-expression for the probe over all individuals
t	limma-voom moderated t-statistic
P.Value	raw p-value
adj.P.Val	false discovery rate (FDR) adjusted p-value
B	log-odds that the gene is differentially expressed
coef_combined	combined logFCs across the multiple imputed datasets using Rubin's rules
SE_p	pooled standard error across the multiple imputed datasets using Rubin's rules
SE_p_bayes	pooled standard error across the multiple imputed datasets using Rubin's rules squeezed to global mean variance trend curve with limma-voom Bayesian procedure
df	limma-voom residual degrees of freedom adjusted for Rubin's rules
df_bayes	limma-voom residual degrees of freedom adjusted for Rubin's rules and Bayesian procedure
rubins_t	t-statistic = coef_combined divided by SE_p
rubins_t_bayes	t-statistic = coef_combined divided by SE_p_bayes
combined_p	p-value from two-sided t-distribution alpha = 0.05 using rubins_t
combined_p_bayes	p-value from two-sided t-distribution alpha = 0.05 using rubins_t_bayes
combined_p_adj	false discovery rate (FDR) adjusted combined_p
combined_p_adj_bayes	false discovery rate (FDR) adjusted combined_p_bayes

## Sheet: Supplemental Table 1
Supplemental Table 1: Prenatal stressful life events (SLE) questions. Mothers reported whether they had experienced each event during pregnancy, and affirmative responses were summed
1. A family member was hospitalized
2. Death of a close friend/family member
3. Moving to a new address
4. Loss of job/employment
5. Partner lost their job
6. Participant/partner had a reduction in work hours or pay
7. Problems paying the rent/mortgage or other bills
8. Separation/divorce from partner
9. Was apart from partner due to military deployment or extended work-related travel
10. Argued with partner more than usual
11. Partner did not want participant to be pregnant
12. Close friend/family member had a problem with drinking/drugs
13. Participant/partner was incarcerated
14. Participant was homeless.

## Sheet: Supplemental Table 2
Supplemental Table 2: Descriptive statistics stratified by inclusion in study of maternal stress and the placental transcriptome
	Excluded (N=1095)	Included (N=1065)	Total (N=2160)	P-value		Excluded (N=715)	Included (N=788)	Total (N=1503)	P-value		Excluded (N=380)	Included (N=277)	Total (N=657)	P-value
Cohort				< 0.001		CANDLE					GAPPS
CANDLE	715 (65.3%)	788 (74.0%)	1503 (69.6%)
GAPPS	380 (34.7%)	277 (26.0%)	657 (30.4%)
Prenatal SLEs (sum)				0.421					0.262					0.956
Mean (SD)	1.659 (1.798)	1.576 (1.861)	1.605 (1.839)			1.814 (1.889)	1.661 (1.974)	1.713 (1.946)			1.394 (1.601)	1.386 (1.571)	1.389 (1.581)
Range	0.000 - 9.000	0.000 - 14.000	0.000 - 14.000			0.000 - 8.000	0.000 - 14.000	0.000 - 14.000			0.000 - 9.000	0.000 - 8.000	0.000 - 9.000
Missing	608	191	799			408	186	594			200	5	205
Maternal CTEs (sum)				0.546					0.773					0.522
Mean (SD)	0.510 (0.799)	0.533 (0.799)	0.523 (0.799)			0.511 (0.786)	0.523 (0.769)	0.518 (0.776)			0.506 (0.842)	0.559 (0.878)	0.538 (0.864)
Range	0.000 - 3.000	0.000 - 3.000	0.000 - 3.000			0.000 - 3.000	0.000 - 3.000	0.000 - 3.000			0.000 - 3.000	0.000 - 3.000	0.000 - 3.000
Missing	316	36	352			116	31	147			200	5	205
Fetal biological sex (n (%))				0.337					0.159					0.592
Male	548 (51.9%)	531 (49.9%)	1079 (50.9%)			353 (52.3%)	383 (48.6%)	736 (50.3%)			195 (51.3%)	148 (53.4%)	343 (52.2%)
Female	507 (48.1%)	534 (50.1%)	1041 (49.1%)			322 (47.7%)	405 (51.4%)	727 (49.7%)			185 (48.7%)	129 (46.6%)	314 (47.8%)
Missing	40	0	40			40	0	40			0	0	0
Maternal age (years)				< 0.001					< 0.001					0.071
Mean (SD)	26.274 (6.031)	27.884 (5.677)	27.145 (5.896)			24.919 (5.201)	26.961 (5.493)	25.989 (5.451)			31.522 (6.163)	30.533 (5.363)	30.931 (5.713)
Range	16.000 - 49.000	16.000 - 43.000	16.000 - 49.000			16.000 - 40.000	16.000 - 40.000	16.000 - 40.000			17.000 - 49.000	18.000 - 43.000	17.000 - 49.000
Missing	208	20	228			10	13	23			198	7	205
Maternal race (n (%))				0.108					< 0.001					0.816
White	440 (42.4%)	513 (48.8%)	953 (45.6%)			167 (23.4%)	300 (38.1%)	467 (31.1%)			273 (84.3%)	213 (80.7%)	486 (82.7%)
Black	500 (48.2%)	448 (42.6%)	948 (45.4%)			494 (69.3%)	442 (56.1%)	936 (62.4%)			6 (1.9%)	6 (2.3%)	12 (2.0%)
Asian	21 (2.0%)	17 (1.6%)	38 (1.8%)			7 (1.0%)	6 (0.8%)	13 (0.9%)			14 (4.3%)	11 (4.2%)	25 (4.3%)
Native Hawaiian/Other Pacific Islander	<5 (<0.5%)	0 (0.0%)	<5 (<0.3%)			<5 (<1.0%)	0 (0.0%)	<5 (<0.4%)			<5 (<1.9%)	0 (0.0%)	<5 (<0.9%)
American Indian/Alaska Native	<5 (<0.5%)	<5 (<0.5%)	6 (0.3%)			<5 (<1.0%)	0 (0.0%)	<5 (<0.4%)			<5 (<1.9%)	<5 (<2.3%)	<5 (<0.9%)
Multiple Race	60 (5.8%)	61 (5.8%)	121 (5.8%)			40 (5.6%)	37 (4.7%)	77 (5.1%)			20 (6.2%)	24 (9.1%)	44 (7.5%)
Other	11 (1.1%)	11 (1.0%)	22 (1.1%)			<5 (<1.0%)	<5 (<0.8%)	6 (0.4%)			8 (2.5%)	8 (3.0%)	16 (2.7%)
Missing	58	13	71			2	0	2			56	13	69
Maternal ethnicity (n (%))				0.3					0.241					0.004
Not Hispanic/Latino	989 (95.1%)	1000 (94.1%)	1989 (94.6%)			694 (97.3%)	774 (98.2%)	1468 (97.8%)			295 (90.2%)	226 (82.2%)	521 (86.5%)
Hispanic/Latino	51 (4.9%)	63 (5.9%)	114 (5.4%)			19 (2.7%)	14 (1.8%)	33 (2.2%)			32 (9.8%)	49 (17.8%)	81 (13.5%)
Missing	55	2	57			2	0	2			53	2	55
Maternal education (n (%))				< 0.001					< 0.001					0.807
<High School	129 (11.8%)	76 (7.1%)	205 (9.5%)			119 (16.7%)	65 (8.2%)	184 (12.3%)			10 (2.6%)	11 (4.0%)	21 (3.2%)
High School completion	461 (42.2%)	421 (39.6%)	882 (40.9%)			361 (50.6%)	348 (44.2%)	709 (47.2%)			100 (26.4%)	73 (26.5%)	173 (26.5%)
Graduated college or technical school	340 (31.1%)	383 (36.0%)	723 (33.5%)			173 (24.3%)	264 (33.5%)	437 (29.1%)			167 (44.1%)	119 (43.3%)	286 (43.7%)
Some graduate work or graduate/professional degree	162 (14.8%)	183 (17.2%)	345 (16.0%)			60 (8.4%)	111 (14.1%)	171 (11.4%)			102 (26.9%)	72 (26.2%)	174 (26.6%)
Missing	3	2	5			2	0	2			1	2	3
Family income adjusted (USD)				0.002					< 0.001					0.005
Mean (SD)	64011 (56267)	56277 (43074)	59255 (48710)			30520 (25618)	43000 (28884)	38985 (28467)			105313 (56340)	92072 (53464)	98811 (55296)
Range	2493 - 225412	2493 - 214975	2493 - 225412			2493 - 83437	2493 - 83437	2493 - 83437			6871 - 225412	6162 - 214975	6162 - 225412
Missing	463	56	519			366	52	418			97	4	101
Neighborhood deprivation index (standardized score)				< 0.001					< 0.001					0.071
Mean (SD)	0.381 (0.853)	0.171 (0.802)	0.264 (0.831)			0.508 (0.857)	0.237 (0.829)	0.362 (0.853)			-0.147 (0.596)	-0.028 (0.675)	-0.074 (0.647)
Range	-4.432	-4.286	-4.557			-4.118	-4.021	-4.292			-3.478	-3.603	-3.603
Missing	286	49	335			63	23	86			223	26	249
Prepregnancy BMI (kg/m2)				0.114					0.308					0.188
Mean (SD)	27.2 (7.5)	27.7 (7.5)	27.4 (7.5)			27.3 (7.7)	27.7 (7.4)	27.5 (7.5)			26.9 (7.0)	27.7 (7.8)	27.3 (7.4)
Range	15.0 - 72.0	14.0 - 62.0	14.0 - 72.0			15.0 - 72.0	14.0 - 62.0	14.0 - 72.0			16.0 - 65.0	16.0 - 58.0	16.0 - 65.0
Missing	72	22	94			3	2	5			69	20	89
Household size (n (%))				0.609					0.058					0.728
2-3	133 (20.7%)	208 (20.5%)	341 (20.5%)			84 (22.8%)	157 (21.1%)	241 (21.6%)			49 (17.8%)	51 (18.8%)	100 (18.3%)
4	238 (37.0%)	399 (39.2%)	637 (38.4%)			113 (30.6%)	286 (38.4%)	399 (35.8%)			125 (45.5%)	113 (41.5%)	238 (43.5%)
5	150 (23.3%)	240 (23.6%)	390 (23.5%)			90 (24.4%)	171 (23.0%)	261 (23.4%)			60 (21.8%)	69 (25.4%)	129 (23.6%)
≥6	123 (19.1%)	170 (16.7%)	293 (17.6%)			82 (22.2%)	131 (17.6%)	213 (19.1%)			41 (14.9%)	39 (14.3%)	80 (14.6%)
Missing	451	48	499			346	43	389			105	5	110
Maternal tobacco (n (%))				0.028					0.021					0.172
No	943 (89.6%)	982 (92.3%)	1925 (90.9%)			619 (86.6%)	712 (90.4%)	1331 (88.6%)			324 (95.9%)	270 (97.8%)	594 (96.7%)
Yes	110 (10.4%)	82 (7.7%)	192 (9.1%)			96 (13.4%)	76 (9.6%)	172 (11.4%)			14 (4.1%)	6 (2.2%)	20 (3.3%)
Missing	42	1	43			0	0	0			42	1	43
Maternal alcohol (n (%))				0.129					0.046					0.969
No	1005 (92.5%)	958 (90.6%)	1963 (91.6%)			667 (93.4%)	714 (90.6%)	1381 (91.9%)			338 (90.6%)	244 (90.7%)	582 (90.7%)
Yes	82 (7.5%)	99 (9.4%)	181 (8.4%)			47 (6.6%)	74 (9.4%)	121 (8.1%)			35 (9.4%)	25 (9.3%)	60 (9.3%)
Missing	8	8	16			1	0	1			7	8	15
Gravidity (number of pregnancies)				0.892					0.661					0.893
Mean (SD)	2.605 (1.730)	2.615 (1.633)	2.610 (1.682)			2.555 (1.695)	2.593 (1.605)	2.575 (1.648)			2.699 (1.792)	2.680 (1.713)	2.691 (1.758)
Range	0.000 - 13.000	0.000 - 12.000	0.000 - 13.000			1.000 - 11.000	1.000 - 12.000	1.000 - 12.000			0.000 - 13.000	0.000 - 12.000	0.000 - 13.000
Missing	1	8	9			0	0	0			1	8	9
Labor type (n (%))				< 0.001					< 0.001					0.033
Spontaneous	324 (32.6%)	241 (23.0%)	565 (27.6%)			187 (28.0%)	153 (19.4%)	340 (23.4%)			137 (41.9%)	88 (33.6%)	225 (38.2%)
Spontaneous, augmented	257 (25.8%)	293 (27.9%)	550 (26.9%)			194 (29.0%)	224 (28.5%)	418 (28.7%)			63 (19.3%)	69 (26.3%)	132 (22.4%)
Induced	271 (27.2%)	341 (32.5%)	612 (29.9%)			187 (28.0%)	261 (33.2%)	448 (30.8%)			84 (25.7%)	80 (30.5%)	164 (27.8%)
No Labor	143 (14.4%)	174 (16.6%)	317 (15.5%)			100 (15.0%)	149 (18.9%)	249 (17.1%)			43 (13.1%)	25 (9.5%)	68 (11.5%)
Missing	100	16	116			47	1	48			53	15	68
Delivery method (n (%))				0.051					0.053					0.667
Vaginal	664 (65.8%)	657 (61.7%)	1321 (63.7%)			438 (65.6%)	478 (60.7%)	916 (62.9%)			226 (66.3%)	179 (64.6%)	405 (65.5%)
C-section	345 (34.2%)	408 (38.3%)	753 (36.3%)			230 (34.4%)	310 (39.3%)	540 (37.1%)			115 (33.7%)	98 (35.4%)	213 (34.5%)
Missing	86	0	86			47	0	47			39	0	39

## Sheet: Supplemental Table 3
Supplemental Table 3: Differential gene expression analysis for prenatal stressful life experiences (SLEs)
Multiple imputation																	Multiple imputation including all covariates in main analysis and gestational age at birth																	Multiple imputation excluding adjustment for mediators (gestational age, prepregnancy BMI, maternal alcohol, and maternal tobacco covariates)
ENSEMBL	SYMBOL	BIOTYPE	DESCRIPTION	ENTREZID	coef_combined	SE_p	SE_p_bayes	df	df_bayes	rubins_t	rubins_t_bayes	combined_p	combined_p_bayes	combined_p_adj	combined_p_adj_bayes		ENSEMBL	SYMBOL	BIOTYPE	DESCRIPTION	ENTREZID	coef_combined	SE_p	SE_p_bayes	df	df_bayes	rubins_t	rubins_t_bayes	combined_p	combined_p_bayes	combined_p_adj	combined_p_adj_bayes		ENSEMBL	SYMBOL	BIOTYPE	DESCRIPTION	ENTREZID	coef_combined	SE_p	SE_p_bayes	df	df_bayes	rubins_t	rubins_t_bayes	combined_p	combined_p_bayes	combined_p_adj	combined_p_adj_bayes
ENSG00000090565	RAB11FIP3	protein_coding	RAB11 family interacting protein 3 [Source:HGNC Symbol;Acc:HGNC:17224]	9727	-0.0360403	0.0076033	0.00759901	838.014	841.862	-4.74009	-4.74276	2.50935e-06	2.47551e-06	0.0240477	0.0231222		ENSG00000112414	ADGRG6	protein_coding	adhesion G protein-coupled receptor G6 [Source:HGNC Symbol;Acc:HGNC:13841]	57211	0.0705668	0.0149	0.0148743	836.042	839.881	4.73603	4.74422	2.55976e-06	2.45915e-06	0.0182349	0.017986		ENSG00000112414	ADGRG6	protein_coding	adhesion G protein-coupled receptor G6 [Source:HGNC Symbol;Acc:HGNC:13841]	57211	0.0691343	0.0149328	0.0149071	839.754	843.585	4.62968	4.63767	4.24177e-06	4.08219e-06	0.0414269	0.0409096
ENSG00000112414	ADGRG6	protein_coding	adhesion G protein-coupled receptor G6 [Source:HGNC Symbol;Acc:HGNC:13841]	57211	0.0704551	0.0150703	0.0150442	836.947	840.781	4.67508	4.6832	3.4239e-06	3.29212e-06	0.0240477	0.0231222		ENSG00000090565	RAB11FIP3	protein_coding	RAB11 family interacting protein 3 [Source:HGNC Symbol;Acc:HGNC:17224]	9727	-0.0360091	0.00760802	0.00760367	837.005	840.857	-4.73304	-4.73575	2.59626e-06	2.56084e-06	0.0182349	0.017986		ENSG00000090565	RAB11FIP3	protein_coding	RAB11 family interacting protein 3 [Source:HGNC Symbol;Acc:HGNC:17224]	9727	-0.034397	0.00754461	0.00754036	840.999	844.845	-4.55915	-4.56172	5.89832e-06	5.82467e-06	0.0414269	0.0409096
ENSG00000135632	SMYD5	protein_coding	SMYD family member 5 [Source:HGNC Symbol;Acc:HGNC:16258]	10322	-0.0274557	0.00599866	0.00600354	838.413	842.268	-4.57696	-4.57324	5.43127e-06	5.52278e-06	0.025431	0.0258595		ENSG00000135632	SMYD5	protein_coding	SMYD family member 5 [Source:HGNC Symbol;Acc:HGNC:16258]	10322	-0.0272929	0.00596842	0.00597344	837.444	841.303	-4.57288	-4.56905	5.53635e-06	5.63263e-06	0.025923	0.0263738		ENSG00000135632	SMYD5	protein_coding	SMYD family member 5 [Source:HGNC Symbol;Acc:HGNC:16258]	10322	-0.0259005	0.0059614	0.00596617	841.384	845.237	-4.34469	-4.34122	1.56499e-05	1.58857e-05	0.073278	0.074382
ENSG00000105556	MIER2	protein_coding	MIER family member 2 [Source:HGNC Symbol;Acc:HGNC:29210]	54531	-0.0394737	0.00943112	0.00942368	838.423	842.273	-4.18547	-4.18878	3.14623e-05	3.10029e-05	0.0792393	0.0794731		ENSG00000275993	SIK1B	protein_coding	salt inducible kinase 1B (putative) [Source:HGNC Symbol;Acc:HGNC:52389]	102724428	-0.135757	0.0321686	0.0320986	837.153	840.999	-4.22018	-4.22939	2.70786e-05	2.60033e-05	0.0744509	0.0759098		ENSG00000133243	BTBD2	protein_coding	BTB domain containing 2 [Source:HGNC Symbol;Acc:HGNC:15504]	55643	-0.0229224	0.00550281	0.00550356	841.42	845.271	-4.16557	-4.165	3.42641e-05	3.43326e-05	0.0853727	0.0833264
ENSG00000275993	SIK1B	protein_coding	salt inducible kinase 1B (putative) [Source:HGNC Symbol;Acc:HGNC:52389]	102724428	-0.133331	0.0323713	0.0323009	837.963	841.804	-4.11881	-4.12778	4.18592e-05	4.02733e-05	0.0792393	0.0794731		ENSG00000105556	MIER2	protein_coding	MIER family member 2 [Source:HGNC Symbol;Acc:HGNC:29210]	54531	-0.03945	0.00943638	0.00942885	837.431	841.285	-4.18063	-4.18397	3.21301e-05	3.16567e-05	0.0744509	0.0759098		ENSG00000143537	ADAM15	protein_coding	ADAM metallopeptidase domain 15 [Source:HGNC Symbol;Acc:HGNC:193]	8751	-0.0381549	0.00924561	0.00923212	841.164	845.007	-4.12681	-4.13284	4.04438e-05	3.94002e-05	0.0853727	0.0833264
ENSG00000143537	ADAM15	protein_coding	ADAM metallopeptidase domain 15 [Source:HGNC Symbol;Acc:HGNC:193]	8751	-0.0382666	0.00932196	0.00930829	838.295	842.142	-4.105	-4.11103	4.4386e-05	4.32468e-05	0.0792393	0.0794731		ENSG00000143537	ADAM15	protein_coding	ADAM metallopeptidase domain 15 [Source:HGNC Symbol;Acc:HGNC:193]	8751	-0.0382964	0.00932691	0.00931317	837.3	841.15	-4.10601	-4.11207	4.42013e-05	4.30613e-05	0.0744509	0.0759098		ENSG00000180423	HARBI1	protein_coding	harbinger transposase derived 1 [Source:HGNC Symbol;Acc:HGNC:26522]	283254	0.0255862	0.00625091	0.00626351	840.592	844.449	4.0932	4.08497	4.66492e-05	4.82807e-05	0.0853727	0.0833264
ENSG00000180423	HARBI1	protein_coding	harbinger transposase derived 1 [Source:HGNC Symbol;Acc:HGNC:26522]	283254	0.0258785	0.00629115	0.0063039	837.884	841.743	4.11347	4.10515	4.28211e-05	4.43411e-05	0.0792393	0.0794731		ENSG00000180423	HARBI1	protein_coding	harbinger transposase derived 1 [Source:HGNC Symbol;Acc:HGNC:26522]	283254	0.0257902	0.006293	0.00630566	836.894	840.756	4.09824	4.09	4.56836e-05	4.72824e-05	0.0744509	0.0759098		ENSG00000275993	SIK1B	protein_coding	salt inducible kinase 1B (putative) [Source:HGNC Symbol;Acc:HGNC:52389]	102724428	-0.130277	0.0321145	0.0320449	841.005	844.845	-4.05665	-4.06545	5.44129e-05	5.24162e-05	0.0853727	0.0833264
ENSG00000149582	TMEM25	protein_coding	transmembrane protein 25 [Source:HGNC Symbol;Acc:HGNC:25890]	84866	-0.0374847	0.00922969	0.00922554	838.821	842.674	-4.06132	-4.06315	5.33688e-05	5.29391e-05	0.0792393	0.0794731		ENSG00000149582	TMEM25	protein_coding	transmembrane protein 25 [Source:HGNC Symbol;Acc:HGNC:25890]	84866	-0.0374363	0.00923494	0.0092307	837.826	841.683	-4.05377	-4.05563	5.50923e-05	5.46422e-05	0.0744509	0.0759098		ENSG00000148218	ALAD	protein_coding	aminolevulinate dehydratase [Source:HGNC Symbol;Acc:HGNC:395]	210	-0.0264269	0.00662182	0.00661704	840.46	844.302	-3.99089	-3.99377	7.15743e-05	7.06985e-05	0.0853727	0.0833264
ENSG00000133243	BTBD2	protein_coding	BTB domain containing 2 [Source:HGNC Symbol;Acc:HGNC:15504]	55643	-0.0224302	0.00554532	0.00554608	838.627	842.481	-4.04489	-4.04434	5.71769e-05	5.72867e-05	0.0792393	0.0794731		ENSG00000133243	BTBD2	protein_coding	BTB domain containing 2 [Source:HGNC Symbol;Acc:HGNC:15504]	55643	-0.0224604	0.00554806	0.00554876	837.624	841.481	-4.04834	-4.04783	5.63625e-05	5.64611e-05	0.0744509	0.0759098		ENSG00000109133	TMEM33	protein_coding	transmembrane protein 33 [Source:HGNC Symbol;Acc:HGNC:25541]	55161	0.0224283	0.0056494	0.00564862	841.071	844.919	3.97003	3.97058	7.80074e-05	7.78022e-05	0.0853727	0.0833264
ENSG00000148218	ALAD	protein_coding	aminolevulinate dehydratase [Source:HGNC Symbol;Acc:HGNC:395]	210	-0.0268154	0.00668296	0.00667809	837.618	841.463	-4.0125	-4.01543	6.54546e-05	6.46376e-05	0.0792393	0.0794731		ENSG00000148218	ALAD	protein_coding	aminolevulinate dehydratase [Source:HGNC Symbol;Acc:HGNC:395]	210	-0.0267513	0.00668278	0.00667786	836.677	840.526	-4.00303	-4.00597	6.80888e-05	6.72353e-05	0.0744509	0.0759098		ENSG00000102977	ACD	protein_coding	ACD shelterin complex subunit and telomerase recruitment factor [Source:HGNC Symbol;Acc:HGNC:25070]	65057	-0.025472	0.00640771	0.00642151	841.628	845.485	-3.9752	-3.96666	7.63568e-05	7.90622e-05	0.0853727	0.0833264
ENSG00000109133	TMEM33	protein_coding	transmembrane protein 33 [Source:HGNC Symbol;Acc:HGNC:25541]	55161	0.0227197	0.00569899	0.00569818	838.32	842.171	3.98662	3.98719	7.28647e-05	7.26661e-05	0.0792393	0.0794731		ENSG00000221968	FADS3	protein_coding	fatty acid desaturase 3 [Source:HGNC Symbol;Acc:HGNC:3576]	3995	-0.047332	0.01184	0.0118204	836.927	840.773	-3.99762	-4.00427	6.96302e-05	6.77111e-05	0.0744509	0.0759098		ENSG00000149582	TMEM25	protein_coding	transmembrane protein 25 [Source:HGNC Symbol;Acc:HGNC:25890]	84866	-0.0361597	0.00915552	0.00915144	841.858	845.71	-3.9495	-3.95126	8.48684e-05	8.42264e-05	0.0853727	0.0833264
ENSG00000221968	FADS3	protein_coding	fatty acid desaturase 3 [Source:HGNC Symbol;Acc:HGNC:3576]	3995	-0.0468375	0.0119105	0.0118907	837.826	841.668	-3.93247	-3.93901	9.10299e-05	8.85959e-05	0.0792393	0.0794731		ENSG00000109133	TMEM33	protein_coding	transmembrane protein 33 [Source:HGNC Symbol;Acc:HGNC:25541]	55161	0.0227064	0.00570257	0.0057017	837.325	841.18	3.98179	3.98239	7.43412e-05	7.4127e-05	0.0744509	0.0759098		ENSG00000221968	FADS3	protein_coding	fatty acid desaturase 3 [Source:HGNC Symbol;Acc:HGNC:3576]	3995	-0.0465859	0.0118198	0.0118003	840.725	844.564	-3.94134	-3.94787	8.77617e-05	8.5415e-05	0.0853727	0.0833264
ENSG00000176454	LPCAT4	protein_coding	lysophosphatidylcholine acyltransferase 4 [Source:HGNC Symbol;Acc:HGNC:30059]	254531	-0.0551647	0.0140211	0.0140078	837.007	840.847	-3.93442	-3.93815	9.0315e-05	8.89136e-05	0.0792393	0.0794731		ENSG00000176454	LPCAT4	protein_coding	lysophosphatidylcholine acyltransferase 4 [Source:HGNC Symbol;Acc:HGNC:30059]	254531	-0.0554805	0.0139786	0.0139653	835.939	839.782	-3.96896	-3.97273	7.83895e-05	7.71511e-05	0.0744509	0.0759098		ENSG00000010072	SPRTN	protein_coding	SprT-like N-terminal domain [Source:HGNC Symbol;Acc:HGNC:25356]	83932	0.0200795	0.00511678	0.00512674	841.647	845.504	3.92424	3.91661	9.41072e-05	9.70435e-05	0.0853727	0.0833264
ENSG00000284024	HSPA14	protein_coding	heat shock protein family A (Hsp70) member 14 [Source:NCBI gene;Acc:51182]	100421372	0.0175659	0.00449199	0.004501	838.25	842.109	3.91049	3.90267	9.95546e-05	0.000102735	0.0792393	0.0794731		ENSG00000284024	HSPA14	protein_coding	heat shock protein family A (Hsp70) member 14 [Source:NCBI gene;Acc:51182]	100421372	0.0175413	0.00449442	0.00450337	837.256	841.118	3.90291	3.89515	0.00010268	0.000105924	0.0744509	0.0759098		ENSG00000176454	LPCAT4	protein_coding	lysophosphatidylcholine acyltransferase 4 [Source:HGNC Symbol;Acc:HGNC:30059]	254531	-0.0544616	0.0139323	0.0139191	839.724	843.56	-3.90903	-3.91274	0.000100135	9.86019e-05	0.0853727	0.0833264
ENSG00000185252	ZNF74	protein_coding	zinc finger protein 74 [Source:HGNC Symbol;Acc:HGNC:13144]	7625	-0.0254193	0.00651216	0.00653494	839.076	842.938	-3.90337	-3.88976	0.000102471	0.000108245	0.0792393	0.0794731		ENSG00000185252	ZNF74	protein_coding	zinc finger protein 74 [Source:HGNC Symbol;Acc:HGNC:13144]	7625	-0.0254505	0.00651264	0.00653533	838.086	841.952	-3.90787	-3.8943	0.000100625	0.000106281	0.0744509	0.0759098		ENSG00000112297	CRYBG1	protein_coding	crystallin beta-gamma domain containing 1 [Source:HGNC Symbol;Acc:HGNC:356]	202	0.0514949	0.0132151	0.0131932	839.363	843.191	3.89668	3.90313	0.000105285	0.000102533	0.0853727	0.0833264
ENSG00000173992	CCS	protein_coding	copper chaperone for superoxide dismutase [Source:HGNC Symbol;Acc:HGNC:1613]	9973	-0.023729	0.00609252	0.00610461	838.472	842.331	-3.89477	-3.88705	0.000106114	0.000109442	0.0792393	0.0794731		ENSG00000173992	CCS	protein_coding	copper chaperone for superoxide dismutase [Source:HGNC Symbol;Acc:HGNC:1613]	9973	-0.0236669	0.00607773	0.00608988	837.551	841.414	-3.89403	-3.88626	0.00010644	0.000109803	0.0744509	0.0759098		ENSG00000284024	HSPA14	protein_coding	heat shock protein family A (Hsp70) member 14 [Source:NCBI gene;Acc:51182]	100421372	0.0172872	0.00445471	0.00446365	841.192	845.049	3.88065	3.87288	0.000112322	0.000115864	0.0853727	0.0833264
ENSG00000178761	FAM219B	protein_coding	family with sequence similarity 219 member B [Source:HGNC Symbol;Acc:HGNC:24695]	57184	-0.0248848	0.00643378	0.00643532	838.136	841.988	-3.86783	-3.86691	0.000118316	0.000118718	0.0792393	0.0794731		ENSG00000010072	SPRTN	protein_coding	SprT-like N-terminal domain [Source:HGNC Symbol;Acc:HGNC:25356]	83932	0.0200026	0.00514588	0.00515595	837.59	841.453	3.88711	3.87952	0.000109462	0.000112834	0.0744509	0.0759098		ENSG00000102316	MAGED2	protein_coding	MAGE family member D2 [Source:HGNC Symbol;Acc:HGNC:16353]	10916	-0.019316	0.00498856	0.0049924	840.573	844.423	-3.87205	-3.86907	0.000116295	0.000117662	0.0853727	0.0833264
ENSG00000261654	AL360270.2	lncRNA	novel transcript, sense overlapping C1orf103	NA	0.0468207	0.0121179	0.0121095	838.378	842.228	3.86376	3.86644	0.00012027	0.000118936	0.0792393	0.0794731		ENSG00000178761	FAM219B	protein_coding	family with sequence similarity 219 member B [Source:HGNC Symbol;Acc:HGNC:24695]	57184	-0.0248603	0.00643831	0.00643978	837.132	840.988	-3.8613	-3.86042	0.000121475	0.000121865	0.0744509	0.0759098		ENSG00000196678	ERI2	protein_coding	ERI1 exoribonuclease family member 2 [Source:HGNC Symbol;Acc:HGNC:30541]	112479	0.0231403	0.00599425	0.00600389	840.998	844.853	3.86041	3.85421	0.00012187	0.000124903	0.0853727	0.0833264
ENSG00000102977	ACD	protein_coding	ACD shelterin complex subunit and telomerase recruitment factor [Source:HGNC Symbol;Acc:HGNC:25070]	65057	-0.0249192	0.00645933	0.00647322	838.642	842.501	-3.85787	-3.84959	0.000123149	0.000127268	0.0792393	0.0794731		ENSG00000261654	AL360270.2	lncRNA	novel transcript, sense overlapping C1orf103	NA	0.0465366	0.0121092	0.0121007	837.341	841.194	3.84308	3.84578	0.000130688	0.000129242	0.0744509	0.0759098		ENSG00000138138	ATAD1	protein_coding	ATPase family AAA domain containing 1 [Source:HGNC Symbol;Acc:HGNC:25903]	84896	0.0374472	0.00973594	0.00972164	840.836	844.677	3.84629	3.85194	0.000128984	0.000126049	0.0853727	0.0833264
ENSG00000010072	SPRTN	protein_coding	SprT-like N-terminal domain [Source:HGNC Symbol;Acc:HGNC:25356]	83932	0.0198504	0.00514849	0.00515858	838.671	842.53	3.85558	3.84803	0.000124288	0.000128065	0.0792393	0.0794731		ENSG00000102977	ACD	protein_coding	ACD shelterin complex subunit and telomerase recruitment factor [Source:HGNC Symbol;Acc:HGNC:25070]	65057	-0.0249068	0.00646712	0.0064809	837.64	841.503	-3.8513	-3.84311	0.000126449	0.000130627	0.0744509	0.0759098		ENSG00000105556	MIER2	protein_coding	MIER family member 2 [Source:HGNC Symbol;Acc:HGNC:29210]	54531	-0.0361596	0.00941312	0.00940555	841.35	845.198	-3.8414	-3.84449	0.000131527	0.000129866	0.0853727	0.0833264
ENSG00000117479	SLC19A2	protein_coding	solute carrier family 19 member 2 [Source:HGNC Symbol;Acc:HGNC:10938]	10560	0.038817	0.0101183	0.0101024	836.82	840.654	3.83633	3.84236	0.000134278	0.000131033	0.0792393	0.0794731		ENSG00000117479	SLC19A2	protein_coding	solute carrier family 19 member 2 [Source:HGNC Symbol;Acc:HGNC:10938]	10560	0.0388356	0.0101237	0.0101077	835.815	839.652	3.83611	3.84216	0.000134406	0.000131145	0.0744509	0.0759098		ENSG00000179627	ZBTB42	protein_coding	zinc finger and BTB domain containing 42 [Source:HGNC Symbol;Acc:HGNC:32550]	100128927	-0.0331519	0.00862341	0.00863248	841.676	845.531	-3.84441	-3.84037	0.000129949	0.000132024	0.0853727	0.0833264
ENSG00000213062	Z99572.1	lncRNA	novel transcript	NA	0.0431891	0.011265	0.0112491	837.54	841.381	3.8339	3.83932	0.000135575	0.000132626	0.0792393	0.0794731		ENSG00000138138	ATAD1	protein_coding	ATPase family AAA domain containing 1 [Source:HGNC Symbol;Acc:HGNC:25903]	84896	0.0375387	0.00982965	0.00981508	836.912	840.759	3.81893	3.8246	0.000143932	0.00014067	0.0744509	0.0759098		ENSG00000164142	FAM160A1	protein_coding	family with sequence similarity 160 member A1 [Source:HGNC Symbol;Acc:HGNC:34237]	729830	0.0470599	0.0122874	0.0122719	841.294	845.139	3.82993	3.83476	0.000137701	0.000135028	0.0853727	0.0833264
ENSG00000143314	MRPL24	protein_coding	mitochondrial ribosomal protein L24 [Source:HGNC Symbol;Acc:HGNC:14037]	79590	-0.0239235	0.00623533	0.0062399	836.907	840.757	-3.83677	-3.83396	0.000134038	0.000135506	0.0792393	0.0794731		ENSG00000143314	MRPL24	protein_coding	mitochondrial ribosomal protein L24 [Source:HGNC Symbol;Acc:HGNC:14037]	79590	-0.0237891	0.00622175	0.00622635	835.856	839.709	-3.82353	-3.82071	0.000141326	0.000142881	0.0744509	0.0759098		ENSG00000117479	SLC19A2	protein_coding	solute carrier family 19 member 2 [Source:HGNC Symbol;Acc:HGNC:10938]	10560	0.0384268	0.0100431	0.0100274	839.757	843.589	3.8262	3.83219	0.000139786	0.000136435	0.0853727	0.0833264
ENSG00000138138	ATAD1	protein_coding	ATPase family AAA domain containing 1 [Source:HGNC Symbol;Acc:HGNC:25903]	84896	0.0375021	0.00982697	0.00981246	837.913	841.757	3.81625	3.82189	0.000145466	0.000142186	0.0792393	0.0794731		ENSG00000112297	CRYBG1	protein_coding	crystallin beta-gamma domain containing 1 [Source:HGNC Symbol;Acc:HGNC:356]	202	0.04989	0.0130851	0.0130636	835.67	839.506	3.81274	3.81901	0.000147537	0.000143852	0.0744509	0.0759098		ENSG00000015532	XYLT2	protein_coding	xylosyltransferase 2 [Source:HGNC Symbol;Acc:HGNC:15517]	64132	-0.0249038	0.00654193	0.00654337	841.15	845	-3.80679	-3.80595	0.000150998	0.000151455	0.0856239	0.0854232
ENSG00000164142	FAM160A1	protein_coding	family with sequence similarity 160 member A1 [Source:HGNC Symbol;Acc:HGNC:34237]	729830	0.0472598	0.0123876	0.0123719	838.236	842.083	3.81509	3.81993	0.000146132	0.000143299	0.0792393	0.0794731		ENSG00000213062	Z99572.1	lncRNA	novel transcript	NA	0.0428648	0.0112516	0.0112356	836.496	840.34	3.80967	3.81507	0.000149338	0.000146116	0.0744509	0.0759098		ENSG00000100100	PIK3IP1	protein_coding	phosphoinositide-3-kinase interacting protein 1 [Source:HGNC Symbol;Acc:HGNC:24942]	113791	-0.0318555	0.00839498	0.00838604	841.26	845.106	-3.79459	-3.79864	0.000158484	0.000155915	0.0856239	0.0854232
ENSG00000015532	XYLT2	protein_coding	xylosyltransferase 2 [Source:HGNC Symbol;Acc:HGNC:15517]	64132	-0.0251812	0.006602	0.00660342	838.253	842.105	-3.81417	-3.81335	0.000146666	0.000147099	0.0792393	0.0794731		ENSG00000015532	XYLT2	protein_coding	xylosyltransferase 2 [Source:HGNC Symbol;Acc:HGNC:15517]	64132	-0.0251851	0.00660552	0.00660687	837.26	841.116	-3.81273	-3.81195	0.000147521	0.000147931	0.0744509	0.0759098		ENSG00000099385	BCL7C	protein_coding	BAF chromatin remodeling complex subunit BCL7C [Source:HGNC Symbol;Acc:HGNC:1006]	9274	-0.0208727	0.00549244	0.00549987	840.438	844.291	-3.80026	-3.79512	0.000154974	0.000158112	0.0856239	0.0854232
ENSG00000165698	SPACA9	protein_coding	sperm acrosome associated 9 [Source:HGNC Symbol;Acc:HGNC:1367]	11092	-0.0385661	0.0101387	0.0101404	839.108	842.964	-3.80387	-3.80322	0.000152789	0.000153134	0.079292	0.0796695		ENSG00000165698	SPACA9	protein_coding	sperm acrosome associated 9 [Source:HGNC Symbol;Acc:HGNC:1367]	11092	-0.0385947	0.0101448	0.0101464	838.109	841.969	-3.80438	-3.80378	0.000152488	0.000152807	0.0744509	0.0759098		ENSG00000186635	ARAP1	protein_coding	ArfGAP with RhoGAP domain, ankyrin repeat and PH domain 1 [Source:HGNC Symbol;Acc:HGNC:16925]	116985	-0.0258585	0.00686183	0.00685624	840.15	843.99	-3.76846	-3.77153	0.000175734	0.000173566	0.0868136	0.0887219
ENSG00000164543	STK17A	protein_coding	serine/threonine kinase 17a [Source:HGNC Symbol;Acc:HGNC:11395]	9263	0.0384554	0.0101902	0.010174	838.047	841.891	3.77378	3.77978	0.000172115	0.000168036	0.079292	0.0799811		ENSG00000164142	FAM160A1	protein_coding	family with sequence similarity 160 member A1 [Source:HGNC Symbol;Acc:HGNC:34237]	729830	0.0469788	0.0123877	0.012372	837.225	841.076	3.79236	3.7972	0.000159943	0.000156859	0.0744509	0.0759098		ENSG00000119965	C10orf88	protein_coding	chromosome 10 open reading frame 88 [Source:HGNC Symbol;Acc:HGNC:25822]	80007	0.0274853	0.00730324	0.00730746	840.992	844.843	3.76344	3.76127	0.000179227	0.00018071	0.0868136	0.0887219
ENSG00000173581	CCDC106	protein_coding	coiled-coil domain containing 106 [Source:HGNC Symbol;Acc:HGNC:30181]	29903	-0.040756	0.0107749	0.0107839	837.287	841.138	-3.78251	-3.77935	0.000166297	0.000168332	0.079292	0.0799811		ENSG00000173581	CCDC106	protein_coding	coiled-coil domain containing 106 [Source:HGNC Symbol;Acc:HGNC:30181]	29903	-0.0408349	0.0107842	0.0107931	836.309	840.164	-3.78655	-3.78342	0.000163677	0.000165662	0.0744509	0.0759098		ENSG00000185252	ZNF74	protein_coding	zinc finger protein 74 [Source:HGNC Symbol;Acc:HGNC:13144]	7625	-0.0244079	0.00647279	0.00649522	841.99	845.85	-3.77084	-3.75782	0.000174067	0.000183166	0.0868136	0.0887219
ENSG00000102316	MAGED2	protein_coding	MAGE family member D2 [Source:HGNC Symbol;Acc:HGNC:16353]	10916	-0.0189338	0.00502148	0.0050254	837.597	841.449	-3.77057	-3.76763	0.000174313	0.000176294	0.079292	0.0799811		ENSG00000196678	ERI2	protein_coding	ERI1 exoribonuclease family member 2 [Source:HGNC Symbol;Acc:HGNC:30541]	112479	0.0228803	0.00604229	0.00605195	837.117	840.978	3.78669	3.78064	0.000163578	0.000167483	0.0744509	0.0759098		ENSG00000173992	CCS	protein_coding	copper chaperone for superoxide dismutase [Source:HGNC Symbol;Acc:HGNC:1613]	9973	-0.0226319	0.00604646	0.00605841	841.45	845.307	-3.743	-3.73562	0.000194191	0.000199823	0.0909267	0.0935638
ENSG00000100100	PIK3IP1	protein_coding	phosphoinositide-3-kinase interacting protein 1 [Source:HGNC Symbol;Acc:HGNC:24942]	113791	-0.0317627	0.00847426	0.00846517	838.3	842.148	-3.74814	-3.75217	0.000190366	0.00018733	0.079292	0.0799811		ENSG00000164543	STK17A	protein_coding	serine/threonine kinase 17a [Source:HGNC Symbol;Acc:HGNC:11395]	9263	0.03847	0.0101966	0.0101803	837.035	840.883	3.77284	3.77886	0.000172773	0.000168665	0.0744509	0.0759098		ENSG00000175928	LRRN1	protein_coding	leucine rich repeat neuronal 1 [Source:HGNC Symbol;Acc:HGNC:20980]	57633	0.124047	0.0334153	0.0333492	841.935	845.784	3.71229	3.71965	0.000218905	0.000212665	0.0970856	0.0963388
ENSG00000196678	ERI2	protein_coding	ERI1 exoribonuclease family member 2 [Source:HGNC Symbol;Acc:HGNC:30541]	112479	0.0227081	0.00604293	0.00605263	838.131	841.988	3.7578	3.75177	0.000183291	0.000187621	0.079292	0.0799811		ENSG00000179627	ZBTB42	protein_coding	zinc finger and BTB domain containing 42 [Source:HGNC Symbol;Acc:HGNC:32550]	100128927	-0.032657	0.00865506	0.00866433	837.25	841.109	-3.77316	-3.76913	0.000172549	0.00017526	0.0744509	0.0759098		ENSG00000164543	STK17A	protein_coding	serine/threonine kinase 17a [Source:HGNC Symbol;Acc:HGNC:11395]	9263	0.0374434	0.0101177	0.0101017	840.876	844.717	3.7008	3.70666	0.000228914	0.0002237	0.0970856	0.0963388
ENSG00000099385	BCL7C	protein_coding	BAF chromatin remodeling complex subunit BCL7C [Source:HGNC Symbol;Acc:HGNC:1006]	9274	-0.0208043	0.00553822	0.00554572	837.371	841.226	-3.75649	-3.75142	0.000184243	0.000187896	0.079292	0.0799811		ENSG00000100100	PIK3IP1	protein_coding	phosphoinositide-3-kinase interacting protein 1 [Source:HGNC Symbol;Acc:HGNC:24942]	113791	-0.0318004	0.00846214	0.00845304	837.324	841.176	-3.75797	-3.76201	0.000183181	0.000180235	0.0744509	0.0759098		ENSG00000178761	FAM219B	protein_coding	family with sequence similarity 219 member B [Source:HGNC Symbol;Acc:HGNC:24695]	57184	-0.0236297	0.00639005	0.00639156	841.096	844.946	-3.69789	-3.69702	0.000231508	0.000232223	0.0970856	0.0963388
ENSG00000179627	ZBTB42	protein_coding	zinc finger and BTB domain containing 42 [Source:HGNC Symbol;Acc:HGNC:32550]	100128927	-0.0324658	0.00866663	0.00867594	838.328	842.184	-3.74607	-3.74205	0.000191922	0.000194908	0.079292	0.0802068		ENSG00000102316	MAGED2	protein_coding	MAGE family member D2 [Source:HGNC Symbol;Acc:HGNC:16353]	10916	-0.0188455	0.00501838	0.00502228	836.696	840.552	-3.7553	-3.75238	0.000185119	0.000187195	0.0744509	0.0759098		ENSG00000137575	SDCBP	protein_coding	syndecan binding protein [Source:HGNC Symbol;Acc:HGNC:10662]	6386	0.0227366	0.00619989	0.00620012	841.909	845.762	3.66726	3.66713	0.000260553	0.000260614	0.0970856	0.0963388
ENSG00000284747	AL034417.5	lncRNA	novel transcript, antisense to ERRFI1	NA	0.0652815	0.0174888	0.0174751	836.559	840.397	3.73276	3.73569	0.000202205	0.000199846	0.0811536	0.0802068		ENSG00000099385	BCL7C	protein_coding	BAF chromatin remodeling complex subunit BCL7C [Source:HGNC Symbol;Acc:HGNC:1006]	9274	-0.02081	0.00554227	0.0055497	836.387	840.246	-3.75478	-3.74975	0.000185505	0.000189139	0.0744509	0.0759098		ENSG00000165698	SPACA9	protein_coding	sperm acrosome associated 9 [Source:HGNC Symbol;Acc:HGNC:1367]	11092	-0.0368772	0.0100915	0.010093	842.088	845.942	-3.65429	-3.65372	0.000273862	0.000274382	0.0970856	0.0963388
ENSG00000112297	CRYBG1	protein_coding	crystallin beta-gamma domain containing 1 [Source:HGNC Symbol;Acc:HGNC:356]	202	0.0493917	0.013314	0.013292	836.906	840.74	3.70974	3.71591	0.000221166	0.000215866	0.0824306	0.0818216		ENSG00000186635	ARAP1	protein_coding	ArfGAP with RhoGAP domain, ankyrin repeat and PH domain 1 [Source:HGNC Symbol;Acc:HGNC:16925]	116985	-0.0257513	0.00692052	0.00691479	836.529	840.377	-3.721	-3.72409	0.000211693	0.000209105	0.080978	0.0810394		ENSG00000157764	BRAF	protein_coding	B-Raf proto-oncogene, serine/threonine kinase [Source:HGNC Symbol;Acc:HGNC:1097]	673	0.0232315	0.00636335	0.00636004	840.943	844.789	3.65082	3.65272	0.000277551	0.000275459	0.0970856	0.0963388
ENSG00000186635	ARAP1	protein_coding	ArfGAP with RhoGAP domain, ankyrin repeat and PH domain 1 [Source:HGNC Symbol;Acc:HGNC:16925]	116985	-0.0256818	0.00691881	0.00691313	837.522	841.366	-3.71188	-3.71493	0.000219326	0.000216679	0.0824306	0.0818216		ENSG00000284747	AL034417.5	lncRNA	novel transcript, antisense to ERRFI1	NA	0.0649752	0.0174858	0.017472	835.62	839.462	3.71588	3.71881	0.000215974	0.000213459	0.080978	0.0810394		ENSG00000198900	TOP1	protein_coding	DNA topoisomerase I [Source:HGNC Symbol;Acc:HGNC:11986]	7150	0.020708	0.00567035	0.00567131	840.356	844.202	3.65198	3.65136	0.000276331	0.000276916	0.0970856	0.0963388
ENSG00000065268	WDR18	protein_coding	WD repeat domain 18 [Source:HGNC Symbol;Acc:HGNC:17956]	57418	-0.0323472	0.00872455	0.00872024	838.019	841.867	-3.70761	-3.70944	0.000222992	0.000221344	0.0824306	0.0818216		ENSG00000065268	WDR18	protein_coding	WD repeat domain 18 [Source:HGNC Symbol;Acc:HGNC:17956]	57418	-0.0323493	0.00873005	0.00872565	837.019	840.871	-3.70552	-3.70738	0.000224827	0.000223136	0.080978	0.0810869		ENSG00000261654	AL360270.2	lncRNA	novel transcript, sense overlapping C1orf103	NA	0.0439843	0.0120667	0.0120583	841.222	845.069	3.64509	3.64763	0.000283702	0.000280885	0.0970856	0.0963388
ENSG00000072134	EPN2	protein_coding	epsin 2 [Source:HGNC Symbol;Acc:HGNC:18639]	22905	-0.0168718	0.00456518	0.00457027	838.018	841.873	-3.69576	-3.69163	0.00023348	0.000237167	0.0840945	0.0854225		ENSG00000072134	EPN2	protein_coding	epsin 2 [Source:HGNC Symbol;Acc:HGNC:18639]	22905	-0.0169332	0.00456518	0.00457024	837.062	840.921	-3.7092	-3.70509	0.000221635	0.000225129	0.080978	0.0810869		ENSG00000162552	WNT4	protein_coding	Wnt family member 4 [Source:HGNC Symbol;Acc:HGNC:12783]	54361	-0.0835505	0.022983	0.0229465	840.237	844.073	-3.63531	-3.6411	0.000294532	0.000288015	0.0970856	0.0963388
ENSG00000198900	TOP1	protein_coding	DNA topoisomerase I [Source:HGNC Symbol;Acc:HGNC:11986]	7150	0.0210707	0.00572603	0.00572697	837.683	841.532	3.67981	3.67921	0.000248331	0.000248838	0.0872078	0.0873645		ENSG00000198900	TOP1	protein_coding	DNA topoisomerase I [Source:HGNC Symbol;Acc:HGNC:11986]	7150	0.0210548	0.00572949	0.00573037	836.682	840.535	3.67481	3.67425	0.000253179	0.00025366	0.0870827	0.0870558		ENSG00000284747	AL034417.5	lncRNA	novel transcript, antisense to ERRFI1	NA	0.0632894	0.0173995	0.0173859	839.815	843.653	3.63743	3.64027	0.000292169	0.000288936	0.0970856	0.0963388
ENSG00000129315	CCNT1	protein_coding	cyclin T1 [Source:HGNC Symbol;Acc:HGNC:1599]	904	0.026926	0.00733836	0.00733107	837.94	841.786	3.66921	3.67286	0.000258677	0.000254997	0.0886252	0.0873645		ENSG00000073803	MAP3K13	protein_coding	mitogen-activated protein kinase kinase kinase 13 [Source:HGNC Symbol;Acc:HGNC:6852]	9175	0.025532	0.00696623	0.00696184	838.033	841.89	3.66511	3.66742	0.000262794	0.000260396	0.0870827	0.0870558		ENSG00000143314	MRPL24	protein_coding	mitochondrial ribosomal protein L24 [Source:HGNC Symbol;Acc:HGNC:14037]	79590	-0.0225418	0.00619004	0.00619453	839.996	843.845	-3.64163	-3.63899	0.000287516	0.000290354	0.0970856	0.0963388
ENSG00000166548	TK2	protein_coding	thymidine kinase 2 [Source:HGNC Symbol;Acc:HGNC:11831]	7084	-0.0250197	0.00689275	0.00689149	837.733	841.581	-3.62986	-3.63052	0.000300777	0.000299935	0.0926128	0.0925182		ENSG00000129315	CCNT1	protein_coding	cyclin T1 [Source:HGNC Symbol;Acc:HGNC:1599]	904	0.0268906	0.00734235	0.007335	836.932	840.782	3.6624	3.66607	0.000265567	0.000261774	0.0870827	0.0870558		ENSG00000138448	ITGAV	protein_coding	integrin subunit alpha V [Source:HGNC Symbol;Acc:HGNC:6150]	3685	0.0273472	0.00754951	0.00754459	839.821	843.66	3.62238	3.62474	0.000309426	0.000306574	0.0970856	0.0963388
ENSG00000117448	AKR1A1	protein_coding	aldo-keto reductase family 1 member A1 [Source:HGNC Symbol;Acc:HGNC:380]	10327	-0.0200035	0.00551594	0.00551658	837.536	841.385	-3.62649	-3.62607	0.000304668	0.000305073	0.0926128	0.0925182		ENSG00000185100	ADSS1	protein_coding	adenylosuccinate synthase 1 [Source:HGNC Symbol;Acc:HGNC:20093]	122622	-0.0354777	0.0096896	0.00968958	836.634	840.486	-3.66142	-3.66143	0.000266573	0.000266491	0.0870827	0.0870558		ENSG00000213062	Z99572.1	lncRNA	novel transcript	NA	0.040561	0.0112328	0.011217	840.432	844.27	3.61094	3.61604	0.000323166	0.000316886	0.0970856	0.0963388
ENSG00000157764	BRAF	protein_coding	B-Raf proto-oncogene, serine/threonine kinase [Source:HGNC Symbol;Acc:HGNC:1097]	673	0.0231886	0.00640522	0.00640189	837.996	841.845	3.62027	3.62215	0.000311963	0.00030965	0.0926128	0.0925182		ENSG00000125520	SLC2A4RG	protein_coding	SLC2A4 regulator [Source:HGNC Symbol;Acc:HGNC:15930]	56731	-0.0335905	0.00927807	0.00927139	836.219	840.065	-3.62042	-3.62303	0.000311822	0.000308658	0.0916278	0.0904319		ENSG00000117448	AKR1A1	protein_coding	aldo-keto reductase family 1 member A1 [Source:HGNC Symbol;Acc:HGNC:380]	10327	-0.0197824	0.00547577	0.00547639	840.407	844.253	-3.61271	-3.6123	0.000321006	0.000321417	0.0970856	0.0963388
ENSG00000175928	LRRN1	protein_coding	leucine rich repeat neuronal 1 [Source:HGNC Symbol;Acc:HGNC:20980]	57633	0.121788	0.0337589	0.0336919	838.972	842.823	3.60758	3.61476	0.000327353	0.000318464	0.0926128	0.0925182		ENSG00000117448	AKR1A1	protein_coding	aldo-keto reductase family 1 member A1 [Source:HGNC Symbol;Acc:HGNC:380]	10327	-0.0198067	0.00548677	0.00548751	836.494	840.346	-3.6099	-3.60941	0.00032454	0.000325051	0.0916278	0.0904319		ENSG00000173581	CCDC106	protein_coding	coiled-coil domain containing 106 [Source:HGNC Symbol;Acc:HGNC:30181]	29903	-0.0387181	0.0107099	0.0107187	840.402	844.252	-3.61518	-3.61222	0.000318005	0.000321525	0.0970856	0.0963388
ENSG00000119965	C10orf88	protein_coding	chromosome 10 open reading frame 88 [Source:HGNC Symbol;Acc:HGNC:25822]	80007	0.026459	0.00733466	0.00733907	837.604	841.456	3.6074	3.60523	0.000327604	0.000330223	0.0926128	0.0925182		ENSG00000119965	C10orf88	protein_coding	chromosome 10 open reading frame 88 [Source:HGNC Symbol;Acc:HGNC:25822]	80007	0.0264979	0.00734037	0.00734469	836.591	840.446	3.60988	3.60776	0.000324554	0.000327095	0.0916278	0.0904319		ENSG00000134871	COL4A2	protein_coding	collagen type IV alpha 2 chain [Source:HGNC Symbol;Acc:HGNC:2203]	1284	-0.0373748	0.0103774	0.0103665	841.372	845.219	-3.60156	-3.60535	0.000334849	0.000329991	0.0970856	0.0963388
ENSG00000145819	ARHGAP26	protein_coding	Rho GTPase activating protein 26 [Source:HGNC Symbol;Acc:HGNC:17073]	23092	0.0348527	0.00968232	0.00966808	838.418	842.265	3.59962	3.60492	0.000337385	0.00033059	0.0926128	0.0925182		ENSG00000145819	ARHGAP26	protein_coding	Rho GTPase activating protein 26 [Source:HGNC Symbol;Acc:HGNC:17073]	23092	0.0348764	0.00968746	0.00967315	837.426	841.278	3.60016	3.60549	0.000336718	0.000329906	0.0916278	0.0904319		ENSG00000008710	PKD1	protein_coding	polycystin 1, transient receptor potential channel interacting [Source:HGNC Symbol;Acc:HGNC:9008]	5310	-0.0355637	0.00988947	0.00987726	841.286	845.132	-3.59612	-3.60057	0.000341821	0.00033603	0.0970856	0.0963388
ENSG00000177732	SOX12	protein_coding	SRY-box transcription factor 12 [Source:HGNC Symbol;Acc:HGNC:11198]	6666	-0.0432581	0.0120034	0.0120027	837.683	841.532	-3.60382	-3.60402	0.00033208	0.000331745	0.0926128	0.0925182		ENSG00000166548	TK2	protein_coding	thymidine kinase 2 [Source:HGNC Symbol;Acc:HGNC:11831]	7084	-0.0247852	0.00687901	0.00687777	836.775	840.628	-3.60303	-3.60367	0.000333102	0.000332197	0.0916278	0.0904319		ENSG00000151116	UEVLD	protein_coding	UEV and lactate/malate dehyrogenase domains [Source:HGNC Symbol;Acc:HGNC:30866]	55293	0.0190521	0.00529956	0.00530344	841.268	845.12	3.59503	3.5924	0.000343237	0.000346581	0.0970856	0.0963388
ENSG00000073803	MAP3K13	protein_coding	mitogen-activated protein kinase kinase kinase 13 [Source:HGNC Symbol;Acc:HGNC:6852]	9175	0.0252009	0.00701048	0.00700595	839.091	842.946	3.59474	3.59707	0.000343656	0.000340558	0.0926128	0.0925182		ENSG00000157764	BRAF	protein_coding	B-Raf proto-oncogene, serine/threonine kinase [Source:HGNC Symbol;Acc:HGNC:1097]	673	0.0230031	0.00638989	0.00638657	837.045	840.897	3.59991	3.60178	0.000337048	0.00033458	0.0916278	0.0904319		ENSG00000149308	NPAT	protein_coding	nuclear protein, coactivator of histone transcription [Source:HGNC Symbol;Acc:HGNC:7896]	4863	0.0273283	0.00762926	0.00762139	841.518	845.366	3.58204	3.58574	0.000360486	0.000355398	0.0970856	0.0963388
ENSG00000125520	SLC2A4RG	protein_coding	SLC2A4 regulator [Source:HGNC Symbol;Acc:HGNC:15930]	56731	-0.0334177	0.0092991	0.00929242	837.273	841.116	-3.59365	-3.59624	0.000345121	0.000341676	0.0926128	0.0925182		ENSG00000177732	SOX12	protein_coding	SRY-box transcription factor 12 [Source:HGNC Symbol;Acc:HGNC:11198]	6666	-0.0432159	0.0120102	0.0120094	836.627	840.479	-3.59828	-3.5985	0.000339142	0.000338771	0.0916278	0.0904319		ENSG00000166548	TK2	protein_coding	thymidine kinase 2 [Source:HGNC Symbol;Acc:HGNC:11831]	7084	-0.0244568	0.00682922	0.006828	840.784	844.631	-3.58119	-3.58183	0.000361657	0.000360695	0.0970856	0.0963388
ENSG00000157869	RAB28	protein_coding	RAB28, member RAS oncogene family [Source:HGNC Symbol;Acc:HGNC:9768]	9364	0.0179353	0.0049771	0.00498833	838.318	842.178	3.60356	3.59545	0.000332388	0.000342664	0.0926128	0.0925182		ENSG00000006704	GTF2IRD1	protein_coding	GTF2I repeat domain containing 1 [Source:HGNC Symbol;Acc:HGNC:4661]	9569	-0.0495578	0.013792	0.0137799	836.106	839.95	-3.59324	-3.59638	0.000345688	0.000341512	0.0916278	0.0904319		ENSG00000065268	WDR18	protein_coding	WD repeat domain 18 [Source:HGNC Symbol;Acc:HGNC:17956]	57418	-0.0309595	0.00865406	0.00864981	840.928	844.774	-3.57746	-3.57922	0.000366782	0.000364269	0.0970856	0.0963388
ENSG00000006704	GTF2IRD1	protein_coding	GTF2I repeat domain containing 1 [Source:HGNC Symbol;Acc:HGNC:4661]	9569	-0.0495663	0.0138211	0.0138091	837.014	840.855	-3.58626	-3.58939	0.000354894	0.000350635	0.0926128	0.0925182		ENSG00000287086	AC034193.1	lncRNA	novel transcript, antisense to VHL	NA	0.022789	0.00633527	0.00634568	837.374	841.235	3.59717	3.59127	0.000340558	0.000348153	0.0916278	0.0904319		ENSG00000006704	GTF2IRD1	protein_coding	GTF2I repeat domain containing 1 [Source:HGNC Symbol;Acc:HGNC:4661]	9569	-0.0490294	0.0137153	0.0137033	840.136	843.975	-3.5748	-3.57792	0.000370484	0.000366073	0.0970856	0.0963388
ENSG00000169964	TMEM42	protein_coding	transmembrane protein 42 [Source:HGNC Symbol;Acc:HGNC:28444]	131616	-0.0364294	0.0101527	0.0101574	838.335	842.189	-3.58817	-3.58651	0.000352324	0.000354446	0.0926128	0.0925182		ENSG00000157869	RAB28	protein_coding	RAB28, member RAS oncogene family [Source:HGNC Symbol;Acc:HGNC:9768]	9364	0.0178542	0.00497388	0.00498507	837.299	841.162	3.58959	3.58154	0.000350461	0.000361181	0.0916278	0.0904319		ENSG00000113597	TRAPPC13	protein_coding	trafficking protein particle complex 13 [Source:HGNC Symbol;Acc:HGNC:25828]	80006	0.017886	0.00499707	0.00500677	841.236	845.093	3.57929	3.57236	0.000364248	0.00037379	0.0970856	0.0963388
ENSG00000185100	ADSS1	protein_coding	adenylosuccinate synthase 1 [Source:HGNC Symbol;Acc:HGNC:20093]	122622	-0.0353113	0.00984858	0.00984802	837.321	841.168	-3.58542	-3.58562	0.000356026	0.000355662	0.0926128	0.0925182		ENSG00000169964	TMEM42	protein_coding	transmembrane protein 42 [Source:HGNC Symbol;Acc:HGNC:28444]	131616	-0.0363899	0.0101618	0.0101664	837.316	841.173	-3.58104	-3.57943	0.000361943	0.000364059	0.0916278	0.0904319		ENSG00000185100	ADSS1	protein_coding	adenylosuccinate synthase 1 [Source:HGNC Symbol;Acc:HGNC:20093]	122622	-0.0348329	0.00976895	0.00976845	840.267	844.112	-3.56568	-3.56586	0.000383413	0.000383056	0.0970856	0.0963388
ENSG00000153201	RANBP2	protein_coding	RAN binding protein 2 [Source:HGNC Symbol;Acc:HGNC:9848]	5903	0.0317584	0.00888447	0.00887368	837.567	841.409	3.5746	3.57894	0.000370835	0.000364724	0.09302	0.0927913		ENSG00000153201	RANBP2	protein_coding	RAN binding protein 2 [Source:HGNC Symbol;Acc:HGNC:9848]	5903	0.0317704	0.00889015	0.00887929	836.56	840.405	3.57367	3.57804	0.000372156	0.000365992	0.0916278	0.0904319		ENSG00000103145	HCFC1R1	protein_coding	host cell factor C1 regulator 1 [Source:HGNC Symbol;Acc:HGNC:21198]	54985	-0.028377	0.00797763	0.00797383	840.569	844.413	-3.55707	-3.55876	0.000395995	0.000393392	0.0970856	0.0963388
ENSG00000240184	PCDHGC3	protein_coding	protocadherin gamma subfamily C, 3 [Source:HGNC Symbol;Acc:HGNC:8716]	5098	-0.0363295	0.0101893	0.0101736	838.385	842.232	-3.56546	-3.57096	0.000383777	0.000375832	0.0944949	0.0927913		ENSG00000175928	LRRN1	protein_coding	leucine rich repeat neuronal 1 [Source:HGNC Symbol;Acc:HGNC:20980]	57633	0.119719	0.033591	0.0335241	837.875	841.729	3.56404	3.57114	0.000385847	0.000375584	0.0916278	0.0904319		ENSG00000164236	ANKRD33B	protein_coding	ankyrin repeat domain 33B [Source:HGNC Symbol;Acc:HGNC:35240]	651746	-0.0509802	0.0143634	0.0143427	841.502	845.349	-3.54931	-3.55443	0.000407639	0.000399811	0.0970856	0.0963388
ENSG00000287086	AC034193.1	lncRNA	novel transcript, antisense to VHL	NA	0.0226496	0.00633312	0.0063436	838.363	842.221	3.57637	3.57047	0.000368348	0.000376529	0.09302	0.0927913		ENSG00000240184	PCDHGC3	protein_coding	protocadherin gamma subfamily C, 3 [Source:HGNC Symbol;Acc:HGNC:8716]	5098	-0.03625	0.0101885	0.0101727	837.392	841.242	-3.55795	-3.56346	0.00039477	0.000386602	0.0916278	0.0904319		ENSG00000180287	PLD5	protein_coding	phospholipase D family member 5 [Source:HGNC Symbol;Acc:HGNC:26879]	200150	-0.0847023	0.0238747	0.0238365	841.895	845.744	-3.54778	-3.55348	0.00040997	0.000401231	0.0970856	0.0963388
ENSG00000243649	CFB	protein_coding	complement factor B [Source:HGNC Symbol;Acc:HGNC:1037]	629	0.0499346	0.0140471	0.0140212	836.437	840.266	3.5548	3.56136	0.000399483	0.000389678	0.0944949	0.0933066		ENSG00000243649	CFB	protein_coding	complement factor B [Source:HGNC Symbol;Acc:HGNC:1037]	629	0.0499145	0.0140398	0.0140138	835.486	839.319	3.55522	3.5618	0.000398878	0.000389059	0.0916278	0.0904319		ENSG00000177732	SOX12	protein_coding	SRY-box transcription factor 12 [Source:HGNC Symbol;Acc:HGNC:11198]	6666	-0.0421751	0.0118954	0.0118948	840.488	844.334	-3.5455	-3.54569	0.000413518	0.000413133	0.0970856	0.0963388
ENSG00000157510	AFAP1L1	protein_coding	actin filament associated protein 1 like 1 [Source:HGNC Symbol;Acc:HGNC:26714]	134265	-0.0310277	0.00872894	0.00871826	838.298	842.146	-3.55457	-3.55893	0.000399772	0.000393203	0.0944949	0.0933066		ENSG00000157510	AFAP1L1	protein_coding	actin filament associated protein 1 like 1 [Source:HGNC Symbol;Acc:HGNC:26714]	134265	-0.0310596	0.00873114	0.0087204	837.343	841.194	-3.55734	-3.56172	0.000395679	0.000389132	0.0916278	0.0904319		ENSG00000072134	EPN2	protein_coding	epsin 2 [Source:HGNC Symbol;Acc:HGNC:18639]	22905	-0.0160755	0.00452895	0.00453399	840.915	844.768	-3.5495	-3.54556	0.000407367	0.000413317	0.0970856	0.0963388
ENSG00000162552	WNT4	protein_coding	Wnt family member 4 [Source:HGNC Symbol;Acc:HGNC:12783]	54361	-0.0822087	0.0231666	0.0231297	836.403	840.234	-3.54859	-3.55426	0.000408885	0.000400199	0.0944949	0.0933066		ENSG00000110721	CHKA	protein_coding	choline kinase alpha [Source:HGNC Symbol;Acc:HGNC:1937]	1119	0.0317474	0.00893019	0.00892333	837.598	841.453	3.55506	3.55779	0.000399067	0.000394901	0.0916278	0.0904319		ENSG00000136021	SCYL2	protein_coding	SCY1 like pseudokinase 2 [Source:HGNC Symbol;Acc:HGNC:19286]	55681	0.0223175	0.00630456	0.00630114	840.391	844.234	3.5399	3.54183	0.000422261	0.000419139	0.0970856	0.0963388
ENSG00000110721	CHKA	protein_coding	choline kinase alpha [Source:HGNC Symbol;Acc:HGNC:1937]	1119	0.0316745	0.00892846	0.00892165	838.631	842.482	3.54759	3.5503	0.00041035	0.000406111	0.0944949	0.0933066		ENSG00000134871	COL4A2	protein_coding	collagen type IV alpha 2 chain [Source:HGNC Symbol;Acc:HGNC:2203]	1284	-0.0370556	0.0104502	0.0104392	837.283	841.134	-3.54592	-3.54967	0.00041296	0.000407101	0.0916278	0.0904319		ENSG00000166546	BEAN1	protein_coding	brain expressed associated with NEDD4 1 [Source:HGNC Symbol;Acc:HGNC:24160]	146227	-0.052221	0.0147792	0.0147587	841.747	845.596	-3.5334	-3.53831	0.000432586	0.000424641	0.0970856	0.0963388
ENSG00000115504	EHBP1	protein_coding	EH domain binding protein 1 [Source:HGNC Symbol;Acc:HGNC:29144]	23301	-0.0430783	0.0121647	0.0121465	838.529	842.378	-3.54126	-3.54656	0.000420176	0.000411833	0.0951238	0.0933066		ENSG00000102882	MAPK3	protein_coding	mitogen-activated protein kinase 3 [Source:HGNC Symbol;Acc:HGNC:6877]	5595	-0.0326866	0.00922299	0.00920995	837.904	841.759	-3.54403	-3.54905	0.000415865	0.000408034	0.0916278	0.0904319		ENSG00000129315	CCNT1	protein_coding	cyclin T1 [Source:HGNC Symbol;Acc:HGNC:1599]	904	0.025703	0.00728007	0.00727288	840.754	844.597	3.53059	3.53409	0.000437171	0.000431412	0.0970856	0.0963388
ENSG00000071205	ARHGAP10	protein_coding	Rho GTPase activating protein 10 [Source:HGNC Symbol;Acc:HGNC:26099]	79658	-0.0313739	0.0088856	0.00887851	838.677	842.528	-3.53087	-3.53369	0.000436772	0.000432101	0.0951238	0.0941511		ENSG00000134686	PHC2	protein_coding	polyhomeotic homolog 2 [Source:HGNC Symbol;Acc:HGNC:3183]	1912	-0.0167314	0.00471073	0.00471456	837.336	841.195	-3.55177	-3.54888	0.000404013	0.000408304	0.0916278	0.0904319		ENSG00000117335	CD46	protein_coding	CD46 molecule [Source:HGNC Symbol;Acc:HGNC:6953]	4179	0.0290537	0.00823104	0.00822884	840.716	844.562	3.52977	3.53071	0.000438511	0.000436866	0.0970856	0.0963388
ENSG00000102882	MAPK3	protein_coding	mitogen-activated protein kinase 3 [Source:HGNC Symbol;Acc:HGNC:6877]	5595	-0.0325583	0.00922933	0.00921632	838.923	842.775	-3.5277	-3.53267	0.00044196	0.000433737	0.0951238	0.0941511		ENSG00000162552	WNT4	protein_coding	Wnt family member 4 [Source:HGNC Symbol;Acc:HGNC:12783]	54361	-0.0820643	0.0231863	0.0231491	835.323	839.157	-3.53935	-3.54503	0.000423272	0.000414292	0.0916278	0.0904319		ENSG00000240184	PCDHGC3	protein_coding	protocadherin gamma subfamily C, 3 [Source:HGNC Symbol;Acc:HGNC:8716]	5098	-0.0355646	0.010092	0.0100766	841.247	845.092	-3.52403	-3.52944	0.000447959	0.000438933	0.0970856	0.0963388
ENSG00000133612	AGAP3	protein_coding	ArfGAP with GTPase domain, ankyrin repeat and PH domain 3 [Source:HGNC Symbol;Acc:HGNC:16923]	116988	-0.0226146	0.00640428	0.00640371	838.863	842.718	-3.53117	-3.53148	0.000436278	0.000435668	0.0951238	0.0941511		ENSG00000133612	AGAP3	protein_coding	ArfGAP with GTPase domain, ankyrin repeat and PH domain 3 [Source:HGNC Symbol;Acc:HGNC:16923]	116988	-0.0226685	0.00640562	0.006405	837.852	841.71	-3.53885	-3.53919	0.000423991	0.000423346	0.0916278	0.0904319		ENSG00000115504	EHBP1	protein_coding	EH domain binding protein 1 [Source:HGNC Symbol;Acc:HGNC:29144]	23301	-0.0423837	0.0120729	0.0120549	841.466	845.312	-3.51065	-3.51589	0.000470772	0.000461607	0.0970856	0.0976375
ENSG00000006459	KDM7A	protein_coding	lysine demethylase 7A [Source:HGNC Symbol;Acc:HGNC:22224]	80853	0.0294688	0.0083796	0.00836898	838.667	842.518	3.51674	3.5212	0.000460339	0.00045267	0.0951238	0.0953098		ENSG00000115504	EHBP1	protein_coding	EH domain binding protein 1 [Source:HGNC Symbol;Acc:HGNC:29144]	23301	-0.0430043	0.0121725	0.0121542	837.502	841.354	-3.53291	-3.53822	0.000433503	0.000424896	0.0922638	0.0904319		ENSG00000169964	TMEM42	protein_coding	transmembrane protein 42 [Source:HGNC Symbol;Acc:HGNC:28444]	131616	-0.0353675	0.0100614	0.0100661	841.386	845.238	-3.51517	-3.51353	0.000462941	0.000465657	0.0970856	0.0976375
ENSG00000136021	SCYL2	protein_coding	SCY1 like pseudokinase 2 [Source:HGNC Symbol;Acc:HGNC:19286]	55681	0.0223396	0.006352	0.00634855	837.661	841.507	3.51693	3.51885	0.000460034	0.000456667	0.0951238	0.0953098		ENSG00000071205	ARHGAP10	protein_coding	Rho GTPase activating protein 10 [Source:HGNC Symbol;Acc:HGNC:26099]	79658	-0.0312351	0.00887817	0.00887106	837.654	841.508	-3.5182	-3.52102	0.000457882	0.000453003	0.0941535	0.0932756		ENSG00000134686	PHC2	protein_coding	polyhomeotic homolog 2 [Source:HGNC Symbol;Acc:HGNC:3183]	1912	-0.0164777	0.00469245	0.00469618	841.214	845.066	-3.51154	-3.50876	0.00046922	0.000473982	0.0970856	0.0976375
ENSG00000134686	PHC2	protein_coding	polyhomeotic homolog 2 [Source:HGNC Symbol;Acc:HGNC:3183]	1912	-0.0166127	0.00472401	0.00472781	838.384	842.239	-3.51666	-3.51383	0.000460484	0.00046523	0.0951238	0.0953098		ENSG00000016402	IL20RA	protein_coding	interleukin 20 receptor subunit alpha [Source:HGNC Symbol;Acc:HGNC:6003]	53832	0.0678389	0.0193035	0.0192775	837.154	841.003	3.51433	3.51907	0.000464523	0.000456308	0.0941535	0.0932756		ENSG00000144840	RABL3	protein_coding	RAB, member of RAS oncogene family like 3 [Source:HGNC Symbol;Acc:HGNC:18072]	285282	0.0170373	0.00485201	0.00485897	842.006	845.862	3.51139	3.50636	0.000469472	0.000478195	0.0970856	0.0976375
ENSG00000134871	COL4A2	protein_coding	collagen type IV alpha 2 chain [Source:HGNC Symbol;Acc:HGNC:2203]	1284	-0.0367012	0.0104609	0.0104498	838.353	842.201	-3.50842	-3.51213	0.000474762	0.000468169	0.096652	0.0953098		ENSG00000006459	KDM7A	protein_coding	lysine demethylase 7A [Source:HGNC Symbol;Acc:HGNC:22224]	80853	0.029429	0.00838438	0.0083737	837.658	841.512	3.50998	3.51446	0.000472045	0.000464167	0.0941535	0.0932756		ENSG00000102882	MAPK3	protein_coding	mitogen-activated protein kinase 3 [Source:HGNC Symbol;Acc:HGNC:6877]	5595	-0.0320328	0.0091511	0.00913826	841.877	845.726	-3.50043	-3.50535	0.000488906	0.000479981	0.0970856	0.0976375
ENSG00000279082	LINC01727	lncRNA	long intergenic non-protein coding RNA 1727 [Source:HGNC Symbol;Acc:HGNC:52515]	NA	0.0501222	0.0143438	0.0143366	838.308	842.158	3.49434	3.4961	0.000500153	0.000496783	0.0973559	0.0966271		ENSG00000136021	SCYL2	protein_coding	SCY1 like pseudokinase 2 [Source:HGNC Symbol;Acc:HGNC:19286]	55681	0.0222983	0.00635384	0.00635033	836.651	840.501	3.50942	3.51135	0.000473069	0.000469575	0.0941535	0.0932756		ENSG00000073803	MAP3K13	protein_coding	mitogen-activated protein kinase kinase kinase 13 [Source:HGNC Symbol;Acc:HGNC:6852]	9175	0.0243278	0.00695191	0.00694747	842.054	845.906	3.49943	3.50167	0.000490715	0.000486554	0.0970856	0.0976375
ENSG00000151116	UEVLD	protein_coding	UEV and lactate/malate dehyrogenase domains [Source:HGNC Symbol;Acc:HGNC:30866]	55293	0.0186177	0.00534187	0.00534577	838.44	842.295	3.48523	3.48269	0.000517229	0.00052198	0.0973559	0.0966271		ENSG00000138448	ITGAV	protein_coding	integrin subunit alpha V [Source:HGNC Symbol;Acc:HGNC:6150]	3685	0.0266243	0.00758997	0.00758503	835.218	839.058	3.50783	3.51012	0.000475895	0.000471775	0.0941535	0.0932756		ENSG00000103174	NAGPA	protein_coding	N-acetylglucosamine-1-phosphodiester alpha-N-acetylglucosaminidase [Source:HGNC Symbol;Acc:HGNC:17378]	51172	-0.0246799	0.00704701	0.00705684	841.653	845.509	-3.50219	-3.49731	0.000485754	0.000494482	0.0970856	0.0978308
ENSG00000138448	ITGAV	protein_coding	integrin subunit alpha V [Source:HGNC Symbol;Acc:HGNC:6150]	3685	0.026473	0.00761494	0.00760996	836.331	840.168	3.47645	3.47873	0.000534281	0.000529708	0.0973559	0.0966271		ENSG00000151116	UEVLD	protein_coding	UEV and lactate/malate dehyrogenase domains [Source:HGNC Symbol;Acc:HGNC:30866]	55293	0.018694	0.00534333	0.00534718	837.398	841.256	3.49858	3.49605	0.000492408	0.000496903	0.0946333	0.0932756		ENSG00000133612	AGAP3	protein_coding	ArfGAP with GTPase domain, ankyrin repeat and PH domain 3 [Source:HGNC Symbol;Acc:HGNC:16923]	116988	-0.022137	0.00634985	0.00634932	841.788	845.64	-3.48623	-3.48652	0.000515226	0.000514552	0.0991995	0.0984093
ENSG00000103202	NME4	protein_coding	NME/NM23 nucleoside diphosphate kinase 4 [Source:HGNC Symbol;Acc:HGNC:7852]	4833	-0.038935	0.0112227	0.0112102	837.633	841.476	-3.46931	-3.47317	0.000548427	0.000540586	0.0973559	0.0966271		ENSG00000279082	LINC01727	lncRNA	long intergenic non-protein coding RNA 1727 [Source:HGNC Symbol;Acc:HGNC:52515]	NA	0.050152	0.0143601	0.0143527	837.308	841.161	3.49245	3.49425	0.000503674	0.000500224	0.0946333	0.0932756		ENSG00000145819	ARHGAP26	protein_coding	Rho GTPase activating protein 26 [Source:HGNC Symbol;Acc:HGNC:17073]	23092	0.0333766	0.00959327	0.00957924	841.243	845.088	3.47917	3.48427	0.000528809	0.000518864	0.0991995	0.0984093
ENSG00000116649	SRM	protein_coding	spermidine synthase [Source:HGNC Symbol;Acc:HGNC:11296]	6723	-0.0370466	0.0106838	0.0106719	838.003	841.849	-3.46755	-3.4714	0.000551963	0.000544113	0.0973559	0.0966271		ENSG00000180287	PLD5	protein_coding	phospholipase D family member 5 [Source:HGNC Symbol;Acc:HGNC:26879]	200150	-0.0823184	0.0236482	0.0236104	838.092	841.948	-3.48095	-3.48653	0.000525451	0.000514642	0.0946333	0.0932756		ENSG00000189129	PLAC9	protein_coding	placenta associated 9 [Source:HGNC Symbol;Acc:HGNC:19255]	219348	-0.0596485	0.0171528	0.0171358	840.766	844.609	-3.47748	-3.48092	0.000532122	0.000525305	0.0991995	0.0984093
ENSG00000059728	MXD1	protein_coding	MAX dimerization protein 1 [Source:HGNC Symbol;Acc:HGNC:6761]	4084	0.0336576	0.0097109	0.00969623	838.015	841.859	3.46596	3.47121	0.000555195	0.000544494	0.0973559	0.0966271		ENSG00000113597	TRAPPC13	protein_coding	trafficking protein particle complex 13 [Source:HGNC Symbol;Acc:HGNC:25828]	80006	0.0174975	0.00501515	0.00502504	837.29	841.152	3.48892	3.48205	0.000510276	0.000523234	0.0946333	0.0932756		ENSG00000117385	P3H1	protein_coding	prolyl 3-hydroxylase 1 [Source:HGNC Symbol;Acc:HGNC:19316]	64175	-0.036398	0.0104739	0.0104567	842.164	846.015	-3.47512	-3.48084	0.00053671	0.000525429	0.0991995	0.0984093
ENSG00000103145	HCFC1R1	protein_coding	host cell factor C1 regulator 1 [Source:HGNC Symbol;Acc:HGNC:21198]	54985	-0.0278159	0.00801878	0.00801502	837.776	841.624	-3.46885	-3.47048	0.000549358	0.000545961	0.0973559	0.0966271		ENSG00000138604	GLCE	protein_coding	glucuronic acid epimerase [Source:HGNC Symbol;Acc:HGNC:17855]	26035	0.0279157	0.00804006	0.00803047	837.498	841.35	3.47207	3.47622	0.0005429	0.000534568	0.0946333	0.0932756		ENSG00000100084	HIRA	protein_coding	histone cell cycle regulator [Source:HGNC Symbol;Acc:HGNC:4916]	7290	-0.0164151	0.00471477	0.00472253	842.277	846.134	-3.48164	-3.47592	0.000523986	0.000535014	0.0991995	0.098886
ENSG00000103174	NAGPA	protein_coding	N-acetylglucosamine-1-phosphodiester alpha-N-acetylglucosaminidase [Source:HGNC Symbol;Acc:HGNC:17378]	51172	-0.0246913	0.00710768	0.00711757	838.399	842.256	-3.47389	-3.46906	0.000539266	0.000548779	0.0973559	0.0966271		ENSG00000103145	HCFC1R1	protein_coding	host cell factor C1 regulator 1 [Source:HGNC Symbol;Acc:HGNC:21198]	54985	-0.027858	0.00801972	0.00801589	836.778	840.629	-3.47369	-3.47535	0.000539713	0.000536311	0.0946333	0.0932756		ENSG00000138604	GLCE	protein_coding	glucuronic acid epimerase [Source:HGNC Symbol;Acc:HGNC:17855]	26035	0.0281619	0.00812114	0.00811122	841.456	845.303	3.46773	3.47197	0.000551499	0.000542866	0.0996163	0.0990342
ENSG00000100908	EMC9	protein_coding	ER membrane protein complex subunit 9 [Source:HGNC Symbol;Acc:HGNC:20273]	51016	-0.0243171	0.0069979	0.00701817	838.078	841.94	-3.47491	-3.46488	0.000537262	0.000557285	0.0973559	0.0966271		ENSG00000059728	MXD1	protein_coding	MAX dimerization protein 1 [Source:HGNC Symbol;Acc:HGNC:6761]	4084	0.0335326	0.00966353	0.00964896	837.063	840.911	3.47002	3.47526	0.000547033	0.000536484	0.0946333	0.0932756		ENSG00000006715	VPS41	protein_coding	VPS41 subunit of HOPS complex [Source:HGNC Symbol;Acc:HGNC:12713]	27072	0.0166933	0.00481505	0.00481825	841.988	845.842	3.46691	3.46461	0.000553148	0.000557703	0.0996163	0.100437
ENSG00000140854	KATNB1	protein_coding	katanin regulatory subunit B1 [Source:HGNC Symbol;Acc:HGNC:6217]	10300	-0.0201241	0.00580272	0.00581169	838.279	842.136	-3.46805	-3.4627	0.000550952	0.000561736	0.0973559	0.0966271		ENSG00000103202	NME4	protein_coding	NME/NM23 nucleoside diphosphate kinase 4 [Source:HGNC Symbol;Acc:HGNC:7852]	4833	-0.0388081	0.01121	0.0111976	836.549	840.396	-3.4619	-3.46576	0.000563571	0.000555537	0.0946333	0.0932756		ENSG00000006459	KDM7A	protein_coding	lysine demethylase 7A [Source:HGNC Symbol;Acc:HGNC:22224]	80853	0.0287127	0.00831181	0.00830133	841.507	845.354	3.45444	3.4588	0.000578997	0.000569706	0.102691	0.100873
ENSG00000144840	RABL3	protein_coding	RAB, member of RAS oncogene family like 3 [Source:HGNC Symbol;Acc:HGNC:18072]	285282	0.0169375	0.00488475	0.00489182	838.916	842.774	3.46743	3.46242	0.000552195	0.000562295	0.0973559	0.0966271		ENSG00000144840	RABL3	protein_coding	RAB, member of RAS oncogene family like 3 [Source:HGNC Symbol;Acc:HGNC:18072]	285282	0.0169627	0.00488819	0.00489519	837.914	841.776	3.47014	3.46518	0.000546753	0.000556667	0.0946333	0.0932756		ENSG00000167566	NCKAP5L	protein_coding	NCK associated protein 5 like [Source:HGNC Symbol;Acc:HGNC:29321]	57701	-0.036601	0.0106038	0.010589	841.67	845.518	-3.45169	-3.45652	0.000584845	0.000574489	0.102691	0.100873
ENSG00000165271	NOL6	protein_coding	nucleolar protein 6 [Source:HGNC Symbol;Acc:HGNC:19910]	65083	-0.0195945	0.00565968	0.00566183	838.734	842.589	-3.46212	-3.46081	0.000563048	0.00056563	0.0973559	0.0966271		ENSG00000100908	EMC9	protein_coding	ER membrane protein complex subunit 9 [Source:HGNC Symbol;Acc:HGNC:20273]	51016	-0.0243345	0.00700281	0.00702297	837.092	840.957	-3.47496	-3.46498	0.000537198	0.000557093	0.0946333	0.0932756		ENSG00000168918	INPP5D	protein_coding	inositol polyphosphate-5-phosphatase D [Source:HGNC Symbol;Acc:HGNC:6079]	3635	0.0287662	0.00835645	0.00834641	841.992	845.843	3.44239	3.44653	0.000605023	0.000595824	0.103256	0.103328
ENSG00000214279	SCART1	protein_coding	scavenger receptor family member expressed on T cells 1 [Source:HGNC Symbol;Acc:HGNC:32411]	619207	0.0446776	0.0129302	0.0129235	838.207	842.057	3.45529	3.45708	0.000577306	0.000573417	0.0973559	0.0966271		ENSG00000165271	NOL6	protein_coding	nucleolar protein 6 [Source:HGNC Symbol;Acc:HGNC:19910]	65083	-0.0193371	0.00558664	0.00558912	837.716	841.574	-3.46132	-3.45978	0.000564728	0.000567788	0.0946333	0.0932756		ENSG00000125520	SLC2A4RG	protein_coding	SLC2A4 regulator [Source:HGNC Symbol;Acc:HGNC:15930]	56731	-0.0318255	0.00925129	0.00924459	840.245	844.086	-3.44012	-3.44261	0.000610112	0.000604458	0.103256	0.103467
ENSG00000117335	CD46	protein_coding	CD46 molecule [Source:HGNC Symbol;Acc:HGNC:6953]	4179	0.0286043	0.00828264	0.00828048	837.598	841.446	3.45352	3.45442	0.000581075	0.000579041	0.0973559	0.0966271		ENSG00000116649	SRM	protein_coding	spermidine synthase [Source:HGNC Symbol;Acc:HGNC:11296]	6723	-0.036671	0.0106356	0.010624	836.807	840.655	-3.44793	-3.45172	0.000593099	0.000584812	0.0946333	0.0932756		ENSG00000100908	EMC9	protein_coding	ER membrane protein complex subunit 9 [Source:HGNC Symbol;Acc:HGNC:20273]	51016	-0.0238896	0.00693978	0.00695991	841.121	844.981	-3.44242	-3.43246	0.000604997	0.000627192	0.103256	0.103467
ENSG00000107960	STN1	protein_coding	STN1 subunit of CST complex [Source:HGNC Symbol;Acc:HGNC:26200]	79991	-0.0299348	0.00868713	0.00867908	838.713	842.565	-3.44588	-3.44908	0.00059749	0.000590425	0.0976769	0.0966271		ENSG00000163703	CRELD1	protein_coding	cysteine rich with EGF like domains 1 [Source:HGNC Symbol;Acc:HGNC:14630]	78987	-0.0298482	0.00865721	0.00864906	834.896	838.732	-3.44779	-3.45104	0.000593463	0.000586337	0.0946333	0.0932756		ENSG00000279082	LINC01727	lncRNA	long intergenic non-protein coding RNA 1727 [Source:HGNC Symbol;Acc:HGNC:52515]	NA	0.0488035	0.0142368	0.0142297	841.217	845.065	3.42799	3.4297	0.000637605	0.000633514	0.104978	0.103467
ENSG00000113597	TRAPPC13	protein_coding	trafficking protein particle complex 13 [Source:HGNC Symbol;Acc:HGNC:25828]	80006	0.0173476	0.00502394	0.00503381	838.208	842.067	3.45299	3.44622	0.000582181	0.000596624	0.0973559	0.0966271		ENSG00000117335	CD46	protein_coding	CD46 molecule [Source:HGNC Symbol;Acc:HGNC:6953]	4179	0.0285796	0.00828761	0.00828539	836.616	840.467	3.44847	3.4494	0.000591932	0.000589807	0.0946333	0.0932756		ENSG00000071205	ARHGAP10	protein_coding	Rho GTPase activating protein 10 [Source:HGNC Symbol;Acc:HGNC:26099]	79658	-0.0301711	0.00881632	0.00880931	841.527	845.376	-3.42218	-3.42491	0.000651166	0.000644633	0.104978	0.103467
ENSG00000008710	PKD1	protein_coding	polycystin 1, transient receptor potential channel interacting [Source:HGNC Symbol;Acc:HGNC:9008]	5310	-0.0342535	0.00996831	0.00995594	838.305	842.153	-3.43624	-3.44051	0.000618869	0.000609186	0.0976769	0.0966271		ENSG00000214279	SCART1	protein_coding	scavenger receptor family member expressed on T cells 1 [Source:HGNC Symbol;Acc:HGNC:32411]	619207	0.0445145	0.0129206	0.0129138	837.202	841.055	3.44525	3.44705	0.000598916	0.000594861	0.0946333	0.0932756		ENSG00000177054	ZDHHC13	protein_coding	zinc finger DHHC-type containing 13 [Source:HGNC Symbol;Acc:HGNC:18413]	54503	0.0213369	0.00623553	0.00623604	841.618	845.47	3.42183	3.42155	0.000652004	0.000652527	0.104978	0.103467
ENSG00000163703	CRELD1	protein_coding	cysteine rich with EGF like domains 1 [Source:HGNC Symbol;Acc:HGNC:14630]	78987	-0.0297562	0.00865838	0.00865028	835.923	839.756	-3.4367	-3.43991	0.000617913	0.000610589	0.0976769	0.0966271		ENSG00000103174	NAGPA	protein_coding	N-acetylglucosamine-1-phosphodiester alpha-N-acetylglucosaminidase [Source:HGNC Symbol;Acc:HGNC:17378]	51172	-0.0244989	0.0071016	0.00711148	837.309	841.169	-3.44977	-3.44498	0.000589102	0.000599371	0.0946333	0.0932756		ENSG00000165271	NOL6	protein_coding	nucleolar protein 6 [Source:HGNC Symbol;Acc:HGNC:19910]	65083	-0.0192047	0.00561503	0.00561715	841.629	845.482	-3.42024	-3.41895	0.000655774	0.000658712	0.104978	0.103467
ENSG00000152223	EPG5	protein_coding	ectopic P-granules autophagy protein 5 homolog [Source:HGNC Symbol;Acc:HGNC:29331]	57724	0.0213998	0.00622428	0.00622124	838.51	842.362	3.43812	3.4398	0.000614641	0.000610757	0.0976769	0.0966271		ENSG00000107960	STN1	protein_coding	STN1 subunit of CST complex [Source:HGNC Symbol;Acc:HGNC:26200]	79991	-0.0299128	0.00869153	0.00868341	837.753	841.608	-3.4416	-3.44482	0.00060691	0.000599693	0.0946333	0.0932756		ENSG00000162819	BROX	protein_coding	BRO1 domain and CAAX motif containing [Source:HGNC Symbol;Acc:HGNC:26512]	148362	0.0269685	0.00789887	0.00788963	840.547	844.387	3.41422	3.41821	0.000670274	0.000660504	0.104978	0.103467
ENSG00000137575	SDCBP	protein_coding	syndecan binding protein [Source:HGNC Symbol;Acc:HGNC:10662]	6386	0.0214669	0.00624423	0.00624448	838.78	842.634	3.43788	3.43774	0.000615152	0.000615329	0.0976769	0.0966271		ENSG00000140854	KATNB1	protein_coding	katanin regulatory subunit B1 [Source:HGNC Symbol;Acc:HGNC:6217]	10300	-0.0199631	0.00578792	0.00579694	837.503	841.364	-3.44909	-3.44373	0.000590558	0.0006021	0.0946333	0.0932756		ENSG00000125744	RTN2	protein_coding	reticulon 2 [Source:HGNC Symbol;Acc:HGNC:10468]	6253	-0.0354968	0.0103997	0.0103899	841.476	845.324	-3.41325	-3.41648	0.000672599	0.000664623	0.104978	0.103467
ENSG00000117385	P3H1	protein_coding	prolyl 3-hydroxylase 1 [Source:HGNC Symbol;Acc:HGNC:19316]	64175	-0.0362312	0.0105665	0.0105491	839.199	843.052	-3.42886	-3.43453	0.000635649	0.000622557	0.097903	0.0966271		ENSG00000008710	PKD1	protein_coding	polycystin 1, transient receptor potential channel interacting [Source:HGNC Symbol;Acc:HGNC:9008]	5310	-0.0342626	0.00997211	0.00995966	837.305	841.156	-3.43584	-3.44013	0.000619795	0.000610045	0.0946333	0.0932756		ENSG00000287086	AC034193.1	lncRNA	novel transcript, antisense to VHL	NA	0.0215295	0.00629875	0.00630907	841.296	845.151	3.41805	3.41246	0.000661	0.000674374	0.104978	0.103467
ENSG00000167566	NCKAP5L	protein_coding	NCK associated protein 5 like [Source:HGNC Symbol;Acc:HGNC:29321]	57701	-0.0366251	0.0106846	0.0106696	838.684	842.534	-3.42784	-3.43265	0.000638033	0.000626835	0.097903	0.0966271		ENSG00000152223	EPG5	protein_coding	ectopic P-granules autophagy protein 5 homolog [Source:HGNC Symbol;Acc:HGNC:29331]	57724	0.0214103	0.00622803	0.00622494	837.525	841.38	3.43773	3.43944	0.000615545	0.000611587	0.0946333	0.0932756		ENSG00000116649	SRM	protein_coding	spermidine synthase [Source:HGNC Symbol;Acc:HGNC:11296]	6723	-0.0360985	0.0105939	0.0105822	841.109	844.954	-3.40748	-3.41124	0.000686783	0.000677365	0.105348	0.103467
ENSG00000016402	IL20RA	protein_coding	interleukin 20 receptor subunit alpha [Source:HGNC Symbol;Acc:HGNC:6003]	53832	0.0660608	0.0192897	0.0192638	838.156	842.002	3.42466	3.42927	0.000645474	0.000634611	0.097903	0.0966271		ENSG00000137575	SDCBP	protein_coding	syndecan binding protein [Source:HGNC Symbol;Acc:HGNC:10662]	6386	0.0214781	0.00624775	0.00624795	837.785	841.643	3.43774	3.43763	0.000615517	0.000615624	0.0946333	0.0932756		ENSG00000072163	LIMS2	protein_coding	LIM zinc finger domain containing 2 [Source:HGNC Symbol;Acc:HGNC:16084]	55679	-0.0458631	0.0134659	0.013445	839.086	842.912	-3.40588	-3.41116	0.00069085	0.00067765	0.105348	0.103467
ENSG00000162819	BROX	protein_coding	BRO1 domain and CAAX motif containing [Source:HGNC Symbol;Acc:HGNC:26512]	148362	0.0272504	0.0079621	0.00795274	837.531	841.373	3.42251	3.42654	0.000650541	0.000640971	0.097903	0.0966271		ENSG00000117385	P3H1	protein_coding	prolyl 3-hydroxylase 1 [Source:HGNC Symbol;Acc:HGNC:19316]	64175	-0.0362715	0.0105715	0.010554	838.207	842.064	-3.43108	-3.43677	0.000630595	0.000617543	0.095247	0.0932756		ENSG00000139154	AEBP2	protein_coding	AE binding protein 2 [Source:HGNC Symbol;Acc:HGNC:24051]	121536	0.0217457	0.00641423	0.00641031	840.106	843.947	3.39023	3.3923	0.000730912	0.000725339	0.105348	0.105554
ENSG00000025039	RRAGD	protein_coding	Ras related GTP binding D [Source:HGNC Symbol;Acc:HGNC:19903]	58528	0.0322545	0.0094296	0.00941986	838.018	841.864	3.42056	3.4241	0.000655149	0.000646654	0.097903	0.0966271		ENSG00000166546	BEAN1	protein_coding	brain expressed associated with NEDD4 1 [Source:HGNC Symbol;Acc:HGNC:24160]	146227	-0.0507142	0.0148221	0.0148014	837.938	841.794	-3.42152	-3.4263	0.000652856	0.0006415	0.0966771	0.0954024		ENSG00000129128	SPCS3	protein_coding	signal peptidase complex subunit 3 [Source:HGNC Symbol;Acc:HGNC:26212]	60559	0.0245353	0.00724142	0.00723547	841.61	845.46	3.38819	3.39098	0.000736235	0.000728731	0.105348	0.105554
ENSG00000033178	UBA6	protein_coding	ubiquitin like modifier activating enzyme 6 [Source:HGNC Symbol;Acc:HGNC:25581]	55236	0.0300882	0.00881802	0.00880581	838.74	842.591	3.41212	3.41686	0.000675438	0.000663826	0.098036	0.0966271		ENSG00000167566	NCKAP5L	protein_coding	NCK associated protein 5 like [Source:HGNC Symbol;Acc:HGNC:29321]	57701	-0.0365693	0.0106931	0.010678	837.68	841.533	-3.41989	-3.42472	0.00065674	0.000645207	0.0966771	0.0954024		ENSG00000103202	NME4	protein_coding	NME/NM23 nucleoside diphosphate kinase 4 [Source:HGNC Symbol;Acc:HGNC:7852]	4833	-0.0377126	0.0111419	0.0111295	841.092	844.936	-3.38475	-3.38851	0.000745419	0.000735247	0.105348	0.105554
ENSG00000168918	INPP5D	protein_coding	inositol polyphosphate-5-phosphatase D [Source:HGNC Symbol;Acc:HGNC:6079]	3635	0.0287499	0.00843439	0.00842418	838.991	842.844	3.40866	3.41279	0.000683956	0.000673672	0.098036	0.0966271		ENSG00000185187	SIGIRR	protein_coding	single Ig and TIR domain containing [Source:HGNC Symbol;Acc:HGNC:30575]	59307	-0.0364373	0.0106596	0.0106582	836.23	840.08	-3.41825	-3.41871	0.000660711	0.000659483	0.0966771	0.0964974		ENSG00000196924	FLNA	protein_coding	filamin A [Source:HGNC Symbol;Acc:HGNC:3754]	2316	-0.054216	0.01607	0.0160381	841.746	845.593	-3.37373	-3.38045	0.000775448	0.000756839	0.105348	0.105554
ENSG00000185187	SIGIRR	protein_coding	single Ig and TIR domain containing [Source:HGNC Symbol;Acc:HGNC:30575]	59307	-0.0363722	0.0106591	0.0106578	837.219	841.065	-3.41231	-3.41274	0.00067504	0.000673861	0.098036	0.0966271		ENSG00000129128	SPCS3	protein_coding	signal peptidase complex subunit 3 [Source:HGNC Symbol;Acc:HGNC:26212]	60559	0.0249557	0.00731748	0.00731134	837.709	841.564	3.41043	3.41329	0.000679634	0.000672489	0.097978	0.0972978		ENSG00000140854	KATNB1	protein_coding	katanin regulatory subunit B1 [Source:HGNC Symbol;Acc:HGNC:6217]	10300	-0.019484	0.00576516	0.00577399	841.177	845.032	-3.3796	-3.37444	0.000759315	0.000773358	0.105348	0.105554
ENSG00000129128	SPCS3	protein_coding	signal peptidase complex subunit 3 [Source:HGNC Symbol;Acc:HGNC:26212]	60559	0.024941	0.00731458	0.0073085	838.718	842.57	3.40977	3.4126	0.000681225	0.000674127	0.098036	0.0966271		ENSG00000162819	BROX	protein_coding	BRO1 domain and CAAX motif containing [Source:HGNC Symbol;Acc:HGNC:26512]	148362	0.0270123	0.00793301	0.00792371	836.563	840.409	3.40505	3.40904	0.000693025	0.000682942	0.097978	0.0972978		ENSG00000016402	IL20RA	protein_coding	interleukin 20 receptor subunit alpha [Source:HGNC Symbol;Acc:HGNC:6003]	53832	0.0645971	0.0191862	0.0191606	841.073	844.917	3.36685	3.37136	0.000794822	0.00078194	0.105348	0.105554
ENSG00000108510	MED13	protein_coding	mediator complex subunit 13 [Source:HGNC Symbol;Acc:HGNC:22474]	9969	0.0308204	0.0090618	0.0090507	835.608	839.436	3.40113	3.4053	0.000702934	0.000692279	0.0987411	0.0982267		ENSG00000033178	UBA6	protein_coding	ubiquitin like modifier activating enzyme 6 [Source:HGNC Symbol;Acc:HGNC:25581]	55236	0.0299843	0.00881764	0.00880538	837.756	841.61	3.40049	3.40522	0.000704477	0.000692392	0.097978	0.0972978		ENSG00000187840	EIF4EBP1	protein_coding	eukaryotic translation initiation factor 4E binding protein 1 [Source:HGNC Symbol;Acc:HGNC:3288]	1978	-0.047813	0.0142048	0.0141878	840.358	844.197	-3.36597	-3.37001	0.000797357	0.000785759	0.105348	0.105554
ENSG00000101850	GPR143	protein_coding	G protein-coupled receptor 143 [Source:HGNC Symbol;Acc:HGNC:20145]	4935	-0.038852	0.0114503	0.0114452	837.666	841.513	-3.39309	-3.39462	0.000723516	0.000719385	0.0996251	0.0987148		ENSG00000108510	MED13	protein_coding	mediator complex subunit 13 [Source:HGNC Symbol;Acc:HGNC:22474]	9969	0.0308367	0.00906704	0.00905586	834.606	838.437	3.40097	3.40516	0.000703378	0.000692659	0.097978	0.0972978		ENSG00000157869	RAB28	protein_coding	RAB28, member RAS oncogene family [Source:HGNC Symbol;Acc:HGNC:9768]	9364	0.01674	0.00495828	0.00496928	841.443	845.301	3.37618	3.3687	0.000768691	0.000789397	0.105348	0.105554
ENSG00000175764	TTLL11	protein_coding	tubulin tyrosine ligase like 11 [Source:HGNC Symbol;Acc:HGNC:18113]	158135	-0.0258418	0.0075913	0.00761973	838.232	842.098	-3.40413	-3.39143	0.000695266	0.000727687	0.0986505	0.0987148		ENSG00000168918	INPP5D	protein_coding	inositol polyphosphate-5-phosphatase D [Source:HGNC Symbol;Acc:HGNC:6079]	3635	0.0283867	0.00836032	0.0083503	837.932	841.788	3.39541	3.39948	0.000717482	0.000706878	0.0988085	0.0982826		ENSG00000261613	AC093525.6	lncRNA	novel transcript, antisense to PDPK1	NA	-0.0328291	0.00972745	0.00974558	840.898	844.754	-3.3749	-3.36862	0.000772255	0.000789657	0.105348	0.105554
ENSG00000125744	RTN2	protein_coding	reticulon 2 [Source:HGNC Symbol;Acc:HGNC:10468]	6253	-0.0354856	0.0104884	0.0104784	838.558	842.408	-3.38333	-3.38656	0.000749323	0.00074053	0.0996251	0.0987148		ENSG00000175764	TTLL11	protein_coding	tubulin tyrosine ligase like 11 [Source:HGNC Symbol;Acc:HGNC:18113]	158135	-0.0258567	0.00759676	0.00762507	837.236	841.104	-3.40365	-3.39101	0.000696514	0.000728824	0.097978	0.0982826		ENSG00000033178	UBA6	protein_coding	ubiquitin like modifier activating enzyme 6 [Source:HGNC Symbol;Acc:HGNC:25581]	55236	0.0294042	0.00874477	0.00873272	841.684	845.532	3.36249	3.36713	0.000807282	0.000793843	0.105348	0.105554
ENSG00000139154	AEBP2	protein_coding	AE binding protein 2 [Source:HGNC Symbol;Acc:HGNC:24051]	121536	0.021896	0.00647467	0.00647067	837.103	840.946	3.38179	3.38389	0.00075353	0.000747739	0.0996251	0.0987148		ENSG00000101850	GPR143	protein_coding	G protein-coupled receptor 143 [Source:HGNC Symbol;Acc:HGNC:20145]	4935	-0.0386257	0.0114253	0.0114202	836.829	840.68	-3.38071	-3.38222	0.000756474	0.000752224	0.0988707	0.0982826		ENSG00000164211	STARD4	protein_coding	StAR related lipid transfer domain containing 4 [Source:HGNC Symbol;Acc:HGNC:18058]	134429	0.0323253	0.00961972	0.00960518	842.088	845.939	3.36031	3.3654	0.000813575	0.000798758	0.105348	0.105554
ENSG00000149308	NPAT	protein_coding	nuclear protein, coactivator of histone transcription [Source:HGNC Symbol;Acc:HGNC:7896]	4863	0.0259647	0.00768462	0.00767665	838.695	842.546	3.37879	3.3823	0.000761622	0.000751944	0.0996251	0.0987148		ENSG00000125744	RTN2	protein_coding	reticulon 2 [Source:HGNC Symbol;Acc:HGNC:10468]	6253	-0.0354422	0.0104943	0.0104842	837.567	841.421	-3.3773	-3.38055	0.00076577	0.000756743	0.0988707	0.0982826		ENSG00000120137	PANK3	protein_coding	pantothenate kinase 3 [Source:HGNC Symbol;Acc:HGNC:19365]	79646	0.0272191	0.00810005	0.00809043	840.882	844.725	3.36036	3.36436	0.000813476	0.000801785	0.105348	0.105554
ENSG00000110328	GALNT18	protein_coding	polypeptide N-acetylgalactosaminyltransferase 18 [Source:HGNC Symbol;Acc:HGNC:30488]	374378	-0.0368815	0.0109544	0.0109371	836.885	840.719	-3.36683	-3.37216	0.000795061	0.000779885	0.0996251	0.0987148		ENSG00000149308	NPAT	protein_coding	nuclear protein, coactivator of histone transcription [Source:HGNC Symbol;Acc:HGNC:7896]	4863	0.0259648	0.00768959	0.00768156	837.695	841.55	3.37661	3.38014	0.000767652	0.000757836	0.0988707	0.0982826		ENSG00000286329	AC108690.1	lncRNA	novel transcript	105377177	0.0557384	0.0166028	0.0165833	841.642	845.49	3.35716	3.36112	0.000822792	0.000811077	0.105348	0.105554
ENSG00000177054	ZDHHC13	protein_coding	zinc finger DHHC-type containing 13 [Source:HGNC Symbol;Acc:HGNC:18413]	54503	0.0211543	0.00628375	0.00628426	838.792	842.647	3.36651	3.36624	0.000795898	0.000796505	0.0996251	0.0987148		ENSG00000110328	GALNT18	protein_coding	polypeptide N-acetylgalactosaminyltransferase 18 [Source:HGNC Symbol;Acc:HGNC:30488]	374378	-0.0369286	0.0109532	0.0109358	835.897	839.736	-3.3715	-3.37685	0.000781923	0.000766905	0.0988707	0.0982826		ENSG00000157510	AFAP1L1	protein_coding	actin filament associated protein 1 like 1 [Source:HGNC Symbol;Acc:HGNC:26714]	134265	-0.0290555	0.00865883	0.00864827	841.215	845.06	-3.35559	-3.35968	0.000827441	0.000815272	0.105348	0.105554
ENSG00000166881	NEMP1	protein_coding	nuclear envelope integral membrane protein 1 [Source:HGNC Symbol;Acc:HGNC:29001]	23306	0.0267946	0.00797191	0.00796247	838.471	842.32	3.36113	3.36512	0.000811357	0.000799717	0.0996251	0.0987148		ENSG00000177054	ZDHHC13	protein_coding	zinc finger DHHC-type containing 13 [Source:HGNC Symbol;Acc:HGNC:18413]	54503	0.021195	0.00628822	0.00628866	837.797	841.655	3.37059	3.37036	0.000784383	0.000784882	0.0988707	0.0982826		ENSG00000108510	MED13	protein_coding	mediator complex subunit 13 [Source:HGNC Symbol;Acc:HGNC:22474]	9969	0.0300935	0.00897935	0.0089684	838.381	842.206	3.35142	3.35551	0.000839964	0.000827641	0.105348	0.105554
ENSG00000166546	BEAN1	protein_coding	brain expressed associated with NEDD4 1 [Source:HGNC Symbol;Acc:HGNC:24160]	146227	-0.0499884	0.0148785	0.0148578	838.855	842.707	-3.35977	-3.36446	0.00081528	0.00080159	0.0996251	0.0987148		ENSG00000139154	AEBP2	protein_coding	AE binding protein 2 [Source:HGNC Symbol;Acc:HGNC:24051]	121536	0.0217779	0.00646637	0.00646236	836.079	839.925	3.36786	3.36995	0.00079215	0.000786087	0.0988707	0.0982826		ENSG00000205659	LIN52	protein_coding	lin-52 DREAM MuvB core complex component [Source:HGNC Symbol;Acc:HGNC:19856]	91750	0.0192424	0.00572625	0.00573553	841.521	845.377	3.36039	3.35495	0.000813381	0.000829159	0.105348	0.105554
ENSG00000180287	PLD5	protein_coding	phospholipase D family member 5 [Source:HGNC Symbol;Acc:HGNC:26879]	200150	-0.0802928	0.0239076	0.0238692	838.998	842.85	-3.35846	-3.36386	0.00081909	0.000803281	0.0996251	0.0987148		ENSG00000189129	PLAC9	protein_coding	placenta associated 9 [Source:HGNC Symbol;Acc:HGNC:19255]	219348	-0.0579682	0.0172303	0.0172134	836.152	839.996	-3.36431	-3.36761	0.000802277	0.000792695	0.0988707	0.0982826		ENSG00000155085	AK9	protein_coding	adenylate kinase 9 [Source:HGNC Symbol;Acc:HGNC:33814]	221264	0.0289895	0.00864474	0.00864424	841.852	845.704	3.35343	3.35363	0.000833802	0.000833064	0.105348	0.105554
ENSG00000189129	PLAC9	protein_coding	placenta associated 9 [Source:HGNC Symbol;Acc:HGNC:19255]	219348	-0.0581168	0.017307	0.0172898	837.205	841.046	-3.358	-3.36133	0.000820533	0.000810667	0.0996251	0.0987148		ENSG00000025039	RRAGD	protein_coding	Ras related GTP binding D [Source:HGNC Symbol;Acc:HGNC:19903]	58528	0.0316261	0.00940222	0.00939249	836.972	840.822	3.36368	3.36717	0.000804046	0.00079393	0.0988707	0.0982826		ENSG00000165219	GAPVD1	protein_coding	GTPase activating protein and VPS9 domains 1 [Source:HGNC Symbol;Acc:HGNC:23375]	26130	0.0189724	0.0056609	0.0056602	839.534	843.375	3.35148	3.35189	0.000839716	0.000838322	0.105348	0.105554
ENSG00000133316	WDR74	protein_coding	WD repeat domain 74 [Source:HGNC Symbol;Acc:HGNC:25529]	54663	-0.019704	0.00585631	0.00586713	837.714	841.571	-3.36457	-3.35836	0.00080147	0.000819272	0.0996251	0.0987148		ENSG00000146409	SLC18B1	protein_coding	solute carrier family 18 member B1 [Source:HGNC Symbol;Acc:HGNC:21573]	116843	0.0293306	0.00872349	0.008712	837.107	840.957	3.36226	3.36669	0.000808151	0.00079529	0.0988707	0.0982826		ENSG00000153201	RANBP2	protein_coding	RAN binding protein 2 [Source:HGNC Symbol;Acc:HGNC:9848]	5903	0.0294796	0.00881466	0.00880399	840.546	844.386	3.34438	3.34844	0.000861175	0.000848673	0.10618	0.105554
ENSG00000138604	GLCE	protein_coding	glucuronic acid epimerase [Source:HGNC Symbol;Acc:HGNC:17855]	26035	0.0274072	0.00818935	0.00817929	838.569	842.419	3.34669	3.3508	0.00085422	0.000841633	0.0996251	0.0987148		ENSG00000119408	NEK6	protein_coding	NIMA related kinase 6 [Source:HGNC Symbol;Acc:HGNC:7749]	10783	-0.0344117	0.0102486	0.0102327	837.787	841.641	-3.35768	-3.36292	0.00082143	0.000806038	0.0988707	0.0982826		ENSG00000144224	UBXN4	protein_coding	UBX domain protein 4 [Source:HGNC Symbol;Acc:HGNC:14860]	23190	0.0154079	0.00459737	0.00460311	840.294	844.146	3.35145	3.34727	0.000839788	0.000852211	0.105348	0.105554
ENSG00000124333	VAMP7	protein_coding	vesicle associated membrane protein 7 [Source:HGNC Symbol;Acc:HGNC:11486]	6845	0.0178831	0.00534395	0.00534618	837.617	841.468	3.34642	3.34503	0.000855068	0.000859153	0.0996251	0.0987148		ENSG00000072163	LIMS2	protein_coding	LIM zinc finger domain containing 2 [Source:HGNC Symbol;Acc:HGNC:16084]	55679	-0.0452917	0.0135	0.013479	835.196	839.029	-3.35494	-3.36017	0.000829611	0.000814124	0.0988707	0.0982826		ENSG00000010244	ZNF207	protein_coding	zinc finger protein 207 [Source:HGNC Symbol;Acc:HGNC:12998]	7756	0.0124966	0.00372527	0.00373679	840.105	843.968	3.35454	3.3442	0.000830597	0.000861582	0.105348	0.105554
ENSG00000119408	NEK6	protein_coding	NIMA related kinase 6 [Source:HGNC Symbol;Acc:HGNC:7749]	10783	-0.0342538	0.0102681	0.0102522	838.785	842.636	-3.33593	-3.34112	0.000887516	0.000871119	0.0996251	0.0987148		ENSG00000196839	ADA	protein_coding	adenosine deaminase [Source:HGNC Symbol;Acc:HGNC:186]	100	-0.062589	0.0186644	0.018646	836.735	840.583	-3.3534	-3.3567	0.000834133	0.000824183	0.0988707	0.0982826		ENSG00000196839	ADA	protein_coding	adenosine deaminase [Source:HGNC Symbol;Acc:HGNC:186]	100	-0.0619444	0.0185437	0.0185256	840.841	844.685	-3.34045	-3.34371	0.000873296	0.00086304	0.10618	0.105554
ENSG00000028203	VEZT	protein_coding	vezatin, adherens junctions transmembrane protein [Source:HGNC Symbol;Acc:HGNC:18258]	55591	0.0174451	0.00522117	0.00522296	838.502	842.356	3.34122	3.34007	0.000870991	0.00087438	0.0996251	0.0987148		ENSG00000133316	WDR74	protein_coding	WD repeat domain 74 [Source:HGNC Symbol;Acc:HGNC:25529]	54663	-0.0196938	0.00586064	0.00587138	836.688	840.549	-3.36035	-3.3542	0.000813686	0.000831565	0.0988707	0.0982826		ENSG00000161813	LARP4	protein_coding	La ribonucleoprotein 4 [Source:HGNC Symbol;Acc:HGNC:24320]	113251	0.0234037	0.00700856	0.00700232	841.677	845.526	3.3393	3.34227	0.00087683	0.000867433	0.10618	0.105554
ENSG00000099904	ZDHHC8	protein_coding	zinc finger DHHC-type containing 8 [Source:HGNC Symbol;Acc:HGNC:18474]	29801	-0.0316285	0.00948869	0.00947995	837.904	841.75	-3.33329	-3.33636	0.000895914	0.000886023	0.0996251	0.0987148		ENSG00000166881	NEMP1	protein_coding	nuclear envelope integral membrane protein 1 [Source:HGNC Symbol;Acc:HGNC:29001]	23306	0.0267047	0.0079734	0.0079639	837.493	841.346	3.34922	3.35321	0.000846608	0.000834476	0.0988707	0.0982826		ENSG00000135316	SYNCRIP	protein_coding	synaptotagmin binding cytoplasmic RNA interacting protein [Source:HGNC Symbol;Acc:HGNC:16918]	10492	0.0159014	0.00475547	0.00476123	839.462	843.312	3.34382	3.33977	0.000862952	0.000875287	0.10618	0.105554
ENSG00000164211	STARD4	protein_coding	StAR related lipid transfer domain containing 4 [Source:HGNC Symbol;Acc:HGNC:18058]	134429	0.0323173	0.00970144	0.0096867	838.982	842.834	3.33119	3.33626	0.00090255	0.000886295	0.0996251	0.0987148		ENSG00000205659	LIN52	protein_coding	lin-52 DREAM MuvB core complex component [Source:HGNC Symbol;Acc:HGNC:19856]	91750	0.019348	0.00576549	0.00577484	837.47	841.331	3.35583	3.3504	0.000826878	0.000842874	0.0988707	0.0982826		ENSG00000163703	CRELD1	protein_coding	cysteine rich with EGF like domains 1 [Source:HGNC Symbol;Acc:HGNC:14630]	78987	-0.0286047	0.0085789	0.00857094	838.995	842.826	-3.3343	-3.3374	0.000892637	0.000882709	0.10717	0.105554
ENSG00000155085	AK9	protein_coding	adenylate kinase 9 [Source:HGNC Symbol;Acc:HGNC:33814]	221264	0.0290295	0.00870326	0.00870274	838.943	842.798	3.33547	3.33567	0.000888945	0.000888144	0.0996251	0.0987148		ENSG00000099904	ZDHHC8	protein_coding	zinc finger DHHC-type containing 8 [Source:HGNC Symbol;Acc:HGNC:18474]	29801	-0.0317013	0.00948343	0.00947464	836.954	840.804	-3.34281	-3.34591	0.000866172	0.000856495	0.0988707	0.0982826		ENSG00000110328	GALNT18	protein_coding	polypeptide N-acetylgalactosaminyltransferase 18 [Source:HGNC Symbol;Acc:HGNC:30488]	374378	-0.0361453	0.0108516	0.0108345	839.79	843.623	-3.33088	-3.33612	0.00090351	0.000886692	0.107556	0.105554
ENSG00000010244	ZNF207	protein_coding	zinc finger protein 207 [Source:HGNC Symbol;Acc:HGNC:12998]	7756	0.0125737	0.00375993	0.00377155	837.261	841.125	3.34413	3.33382	0.000862103	0.000894082	0.0996251	0.0987148		ENSG00000187840	EIF4EBP1	protein_coding	eukaryotic translation initiation factor 4E binding protein 1 [Source:HGNC Symbol;Acc:HGNC:3288]	1978	-0.0476926	0.0142859	0.0142686	836.504	840.349	-3.33845	-3.34248	0.000879706	0.000867029	0.0988707	0.0982826		ENSG00000137124	ALDH1B1	protein_coding	aldehyde dehydrogenase 1 family member B1 [Source:HGNC Symbol;Acc:HGNC:407]	219	-0.051755	0.0155581	0.015539	839.549	843.382	-3.32657	-3.33066	0.000917416	0.00090404	0.108294	0.106715
ENSG00000089157	RPLP0	protein_coding	ribosomal protein lateral stalk subunit P0 [Source:HGNC Symbol;Acc:HGNC:10371]	6175	-0.0216157	0.00648607	0.00648938	837.738	841.589	-3.33263	-3.33093	0.000898014	0.000903257	0.0996251	0.0987148		ENSG00000124333	VAMP7	protein_coding	vesicle associated membrane protein 7 [Source:HGNC Symbol;Acc:HGNC:11486]	6845	0.0178529	0.00534693	0.0053491	836.623	840.477	3.33891	3.33755	0.000878267	0.000882329	0.0988707	0.0982826		ENSG00000166881	NEMP1	protein_coding	nuclear envelope integral membrane protein 1 [Source:HGNC Symbol;Acc:HGNC:29001]	23306	0.0263361	0.00792879	0.00791939	841.431	845.278	3.32158	3.32552	0.000933689	0.000920586	0.109296	0.107762
ENSG00000187609	EXD3	protein_coding	exonuclease 3'-5' domain containing 3 [Source:HGNC Symbol;Acc:HGNC:26023]	54932	-0.0330155	0.00990331	0.0099153	837.047	840.901	-3.33378	-3.32975	0.00089437	0.000907069	0.0996251	0.0987148		ENSG00000174405	LIG4	protein_coding	DNA ligase 4 [Source:HGNC Symbol;Acc:HGNC:6601]	3981	0.0263054	0.00788477	0.0078822	837.418	841.273	3.33623	3.33732	0.000886615	0.000883015	0.0988707	0.0982826		ENSG00000108256	NUFIP2	protein_coding	nuclear FMR1 interacting protein 2 [Source:HGNC Symbol;Acc:HGNC:17634]	57532	0.0237104	0.00714783	0.00714412	840.446	844.29	3.31715	3.31887	0.00094845	0.000942517	0.110106	0.109283
ENSG00000100084	HIRA	protein_coding	histone cell cycle regulator [Source:HGNC Symbol;Acc:HGNC:4916]	7290	-0.0157987	0.00473735	0.00474526	839.153	843.011	-3.33493	-3.32937	0.000890644	0.000908204	0.0996251	0.0987148		ENSG00000028203	VEZT	protein_coding	vezatin, adherens junctions transmembrane protein [Source:HGNC Symbol;Acc:HGNC:18258]	55591	0.0174341	0.00522457	0.00522631	837.501	841.359	3.33694	3.33583	0.00088439	0.000887711	0.0988707	0.0982826		ENSG00000119408	NEK6	protein_coding	NIMA related kinase 6 [Source:HGNC Symbol;Acc:HGNC:7749]	10783	-0.0336968	0.0101749	0.0101592	841.739	845.588	-3.31174	-3.31687	0.000966667	0.000949141	0.110106	0.109283
ENSG00000151532	VTI1A	protein_coding	vesicle transport through interaction with t-SNAREs 1A [Source:HGNC Symbol;Acc:HGNC:17792]	143187	0.0152364	0.00456439	0.00457662	838.495	842.356	3.3381	3.32917	0.000880719	0.000908871	0.0996251	0.0987148		ENSG00000010244	ZNF207	protein_coding	zinc finger protein 207 [Source:HGNC Symbol;Acc:HGNC:12998]	7756	0.0125693	0.00376235	0.00377392	836.257	840.125	3.34082	3.33057	0.00087235	0.000904474	0.0988707	0.0982826		ENSG00000174405	LIG4	protein_coding	DNA ligase 4 [Source:HGNC Symbol;Acc:HGNC:6601]	3981	0.0259145	0.00782725	0.00782479	841.138	844.986	3.3108	3.31184	0.000969919	0.000966178	0.110106	0.109452
ENSG00000174405	LIG4	protein_coding	DNA ligase 4 [Source:HGNC Symbol;Acc:HGNC:6601]	3981	0.0262199	0.00787942	0.00787691	838.434	842.285	3.32765	3.32871	0.000913968	0.000910373	0.0996251	0.0987148		ENSG00000100084	HIRA	protein_coding	histone cell cycle regulator [Source:HGNC Symbol;Acc:HGNC:4916]	7290	-0.015809	0.00474018	0.00474803	838.154	842.016	-3.33509	-3.32958	0.000890173	0.000907568	0.0988707	0.0982826		ENSG00000101972	STAG2	protein_coding	stromal antigen 2 [Source:HGNC Symbol;Acc:HGNC:11355]	10735	0.0214343	0.0064752	0.00647201	840.258	844.1	3.31022	3.31185	0.000971958	0.000966187	0.110106	0.109452
ENSG00000196839	ADA	protein_coding	adenosine deaminase [Source:HGNC Symbol;Acc:HGNC:186]	100	-0.0622126	0.0187082	0.0186898	837.688	841.532	-3.32542	-3.3287	0.000921241	0.000910441	0.0996251	0.0987148		ENSG00000187609	EXD3	protein_coding	exonuclease 3'-5' domain containing 3 [Source:HGNC Symbol;Acc:HGNC:26023]	54932	-0.0329798	0.00991123	0.00992311	835.973	839.83	-3.32752	-3.32353	0.000914506	0.000927318	0.0988707	0.0982826		ENSG00000083444	PLOD1	protein_coding	procollagen-lysine,2-oxoglutarate 5-dioxygenase 1 [Source:HGNC Symbol;Acc:HGNC:9081]	5351	-0.033036	0.0100182	0.0100022	841.11	844.953	-3.29759	-3.30286	0.00101611	0.000997253	0.112311	0.111438
ENSG00000187840	EIF4EBP1	protein_coding	eukaryotic translation initiation factor 4E binding protein 1 [Source:HGNC Symbol;Acc:HGNC:3288]	1978	-0.0474584	0.0142916	0.0142745	837.475	841.317	-3.32071	-3.3247	0.000936721	0.000923427	0.0996251	0.0987148		ENSG00000151532	VTI1A	protein_coding	vesicle transport through interaction with t-SNAREs 1A [Source:HGNC Symbol;Acc:HGNC:17792]	143187	0.0152145	0.00456735	0.00457952	837.513	841.378	3.33114	3.32229	0.000902766	0.00093132	0.0988707	0.0982826		ENSG00000146409	SLC18B1	protein_coding	solute carrier family 18 member B1 [Source:HGNC Symbol;Acc:HGNC:21573]	116843	0.0286615	0.00869093	0.00867952	841.011	844.855	3.29786	3.3022	0.00101513	0.000999585	0.112311	0.111438
ENSG00000205659	LIN52	protein_coding	lin-52 DREAM MuvB core complex component [Source:HGNC Symbol;Acc:HGNC:19856]	91750	0.0192133	0.00577071	0.00578006	838.498	842.356	3.32946	3.32407	0.000908135	0.000925456	0.0996251	0.0987148		ENSG00000155085	AK9	protein_coding	adenylate kinase 9 [Source:HGNC Symbol;Acc:HGNC:33814]	221264	0.0288514	0.00869499	0.00869442	837.955	841.813	3.31816	3.31838	0.000945183	0.000944275	0.0988707	0.0982826		ENSG00000198917	SPOUT1	protein_coding	SPOUT domain containing methyltransferase 1 [Source:HGNC Symbol;Acc:HGNC:26933]	51490	-0.0246467	0.00748515	0.00748122	841.136	844.983	-3.29274	-3.29447	0.00103355	0.0010271	0.112311	0.111618
ENSG00000144224	UBXN4	protein_coding	UBX domain protein 4 [Source:HGNC Symbol;Acc:HGNC:14860]	23190	0.0154108	0.00463071	0.00463655	837.241	841.095	3.32796	3.32377	0.000913027	0.000926497	0.0996251	0.0987148		ENSG00000089157	RPLP0	protein_coding	ribosomal protein lateral stalk subunit P0 [Source:HGNC Symbol;Acc:HGNC:10371]	6175	-0.0214967	0.00647604	0.00647934	836.721	840.576	-3.31943	-3.31773	0.000941028	0.000946493	0.0988707	0.0982826		ENSG00000183889	AC138969.1	protein_coding	novel member of the nuclear pore complex interacting protein NPIP gene family	NA	-0.0413406	0.0125677	0.0125489	841.163	845.007	-3.28943	-3.29435	0.00104562	0.00102754	0.112311	0.111618
ENSG00000139496	NUP58	protein_coding	nucleoporin 58 [Source:HGNC Symbol;Acc:HGNC:20261]	9818	0.0256122	0.00771724	0.00770897	838.236	842.084	3.31883	3.32239	0.000942947	0.000930966	0.0996251	0.0987148		ENSG00000139496	NUP58	protein_coding	nucleoporin 58 [Source:HGNC Symbol;Acc:HGNC:20261]	9818	0.0255859	0.00772092	0.00771258	837.244	841.095	3.31384	3.31742	0.000959752	0.000947513	0.0988707	0.0982826		ENSG00000025039	RRAGD	protein_coding	Ras related GTP binding D [Source:HGNC Symbol;Acc:HGNC:19903]	58528	0.0308134	0.00936927	0.00935962	840.813	844.656	3.28877	3.29216	0.00104808	0.00103549	0.112311	0.111618
ENSG00000164236	ANKRD33B	protein_coding	ankyrin repeat domain 33B [Source:HGNC Symbol;Acc:HGNC:35240]	651746	-0.0479149	0.014462	0.0144411	838.695	842.545	-3.31316	-3.31795	0.000961994	0.000945669	0.0996251	0.0987148		ENSG00000164236	ANKRD33B	protein_coding	ankyrin repeat domain 33B [Source:HGNC Symbol;Acc:HGNC:35240]	651746	-0.0478251	0.0144379	0.014417	837.714	841.568	-3.31246	-3.31727	0.000964421	0.000948002	0.0988707	0.0982826		ENSG00000119787	ATL2	protein_coding	atlastin GTPase 2 [Source:HGNC Symbol;Acc:HGNC:24047]	64225	0.0197227	0.00599459	0.005993	842.098	845.951	3.29009	3.29096	0.00104316	0.00103979	0.112311	0.111618
ENSG00000146409	SLC18B1	protein_coding	solute carrier family 18 member B1 [Source:HGNC Symbol;Acc:HGNC:21573]	116843	0.0290294	0.00876082	0.00874926	838.158	842.005	3.31355	3.31793	0.000960692	0.000945776	0.0996251	0.0987148		ENSG00000144224	UBXN4	protein_coding	UBX domain protein 4 [Source:HGNC Symbol;Acc:HGNC:14860]	23190	0.0153516	0.00462654	0.00463237	836.323	840.181	3.31816	3.31398	0.00094528	0.000959138	0.0988707	0.0982826		ENSG00000099904	ZDHHC8	protein_coding	zinc finger DHHC-type containing 8 [Source:HGNC Symbol;Acc:HGNC:18474]	29801	-0.030883	0.00940316	0.00939457	840.73	844.573	-3.28432	-3.28733	0.00106454	0.0010532	0.112311	0.111618
ENSG00000072163	LIMS2	protein_coding	LIM zinc finger domain containing 2 [Source:HGNC Symbol;Acc:HGNC:16084]	55679	-0.0449524	0.0135718	0.0135507	836.069	839.898	-3.3122	-3.31735	0.000965399	0.0009478	0.0996251	0.0987148		ENSG00000203950	RTL8A	protein_coding	retrotransposon Gag like 8A [Source:HGNC Symbol;Acc:HGNC:24514]	26071	-0.0255547	0.00770893	0.0077118	837.059	840.915	-3.31494	-3.31371	0.000956032	0.000960017	0.0988707	0.0982826		ENSG00000243649	CFB	protein_coding	complement factor B [Source:HGNC Symbol;Acc:HGNC:1037]	629	0.0456868	0.0139252	0.0138996	839.296	843.123	3.28088	3.28691	0.00107752	0.0010548	0.112311	0.111618
ENSG00000286329	AC108690.1	lncRNA	novel transcript	105377177	0.055245	0.0166867	0.016667	838.695	842.546	3.31073	3.31464	0.000970277	0.000956812	0.0996251	0.0987148		ENSG00000286329	AC108690.1	lncRNA	novel transcript	105377177	0.0550693	0.0166545	0.0166348	837.72	841.574	3.30657	3.31048	0.000984654	0.000970981	0.0988707	0.0982826		ENSG00000134255	CEPT1	protein_coding	choline/ethanolamine phosphotransferase 1 [Source:HGNC Symbol;Acc:HGNC:24289]	10390	0.0229436	0.00699057	0.00698476	841.018	844.863	3.28207	3.2848	0.00107296	0.00106255	0.112311	0.111618
ENSG00000203950	RTL8A	protein_coding	retrotransposon Gag like 8A [Source:HGNC Symbol;Acc:HGNC:24514]	26071	-0.0255333	0.00770154	0.0077045	838.069	841.921	-3.31535	-3.31407	0.000954632	0.000958754	0.0996251	0.0987148		ENSG00000125841	NRSN2	protein_coding	neurensin 2 [Source:HGNC Symbol;Acc:HGNC:16229]	80023	-0.025853	0.00782213	0.00782317	837.502	841.359	-3.30512	-3.30468	0.000989726	0.000991072	0.0988707	0.0982826		ENSG00000155254	MARVELD1	protein_coding	MARVEL domain containing 1 [Source:HGNC Symbol;Acc:HGNC:28674]	83742	-0.0348697	0.0106346	0.0106174	841.504	845.35	-3.27889	-3.2842	0.00108496	0.00106477	0.112311	0.111618
ENSG00000125841	NRSN2	protein_coding	neurensin 2 [Source:HGNC Symbol;Acc:HGNC:16229]	80023	-0.0259089	0.00782595	0.00782701	838.536	842.39	-3.31063	-3.31018	0.00097061	0.000971968	0.0996251	0.0987148		ENSG00000142208	AKT1	protein_coding	AKT serine/threonine kinase 1 [Source:HGNC Symbol;Acc:HGNC:391]	207	-0.0135001	0.00407876	0.00408643	837.372	841.234	-3.30986	-3.30364	0.000973329	0.000994689	0.0988707	0.0982826		ENSG00000101850	GPR143	protein_coding	G protein-coupled receptor 143 [Source:HGNC Symbol;Acc:HGNC:20145]	4935	-0.0372516	0.0113558	0.0113507	840.62	844.465	-3.2804	-3.28187	0.00107926	0.00107352	0.112311	0.111702
ENSG00000142208	AKT1	protein_coding	AKT serine/threonine kinase 1 [Source:HGNC Symbol;Acc:HGNC:391]	207	-0.0135191	0.00407683	0.00408456	838.372	842.23	-3.31608	-3.30981	0.000952153	0.000973276	0.0996251	0.0987148		ENSG00000183889	AC138969.1	protein_coding	novel member of the nuclear pore complex interacting protein NPIP gene family	NA	-0.0416193	0.0126343	0.0126153	837.024	840.872	-3.29415	-3.29911	0.00102866	0.00101071	0.0988707	0.0982826		ENSG00000006282	SPATA20	protein_coding	spermatogenesis associated 20 [Source:HGNC Symbol;Acc:HGNC:26125]	64847	-0.0407073	0.0124469	0.0124322	841.243	845.088	-3.27048	-3.27435	0.00111733	0.00110214	0.112311	0.112889
ENSG00000277639	AC007906.2	protein_coding	novel protein	105371267	0.0413283	0.0125141	0.0125134	839.04	842.895	3.30253	3.30272	0.000998707	0.000997844	0.0996251	0.0987148		ENSG00000164211	STARD4	protein_coding	StAR related lipid transfer domain containing 4 [Source:HGNC Symbol;Acc:HGNC:18058]	134429	0.0317257	0.009636	0.00962141	837.936	841.791	3.29242	3.29741	0.0010349	0.00101671	0.0988707	0.0982826		ENSG00000171365	CLCN5	protein_coding	chloride voltage-gated channel 5 [Source:HGNC Symbol;Acc:HGNC:2023]	1184	0.0187322	0.00572173	0.00572213	841.507	845.359	3.27387	3.27364	0.00110415	0.00110483	0.112311	0.112889
ENSG00000198001	AC093012.1	protein_coding	interleukin 1 receptor associated kinase 4 [Source:NCBI gene;Acc:51135]	51135	0.0197672	0.00599034	0.00599017	838.465	842.318	3.29985	3.29995	0.00100819	0.00100766	0.0996251	0.0987148		ENSG00000135723	FHOD1	protein_coding	formin homology 2 domain containing 1 [Source:HGNC Symbol;Acc:HGNC:17905]	29109	-0.0360828	0.0109529	0.0109432	835.559	839.4	-3.29437	-3.29727	0.00102795	0.00101732	0.0988707	0.0982826		ENSG00000103326	CAPN15	protein_coding	calpain 15 [Source:HGNC Symbol;Acc:HGNC:11182]	6650	-0.0250692	0.00766303	0.00766145	840.982	844.829	-3.27144	-3.27212	0.00111359	0.00111076	0.112311	0.112889
ENSG00000132589	FLOT2	protein_coding	flotillin 2 [Source:HGNC Symbol;Acc:HGNC:3758]	2319	-0.0231275	0.00701715	0.00701103	838.655	842.506	-3.29586	-3.29874	0.00102242	0.00101194	0.0996251	0.0987148		ENSG00000141696	P3H4	protein_coding	prolyl 3-hydroxylase family member 4 (inactive) [Source:HGNC Symbol;Acc:HGNC:16946]	10609	-0.0424764	0.0129147	0.0128984	837.527	841.38	-3.28898	-3.29314	0.00104747	0.00103209	0.0988707	0.0982826		ENSG00000179222	MAGED1	protein_coding	MAGE family member D1 [Source:HGNC Symbol;Acc:HGNC:6813]	9500	-0.0294171	0.00902787	0.00901611	841.673	845.522	-3.25847	-3.26272	0.00116504	0.00114772	0.112311	0.112889
ENSG00000141696	P3H4	protein_coding	prolyl 3-hydroxylase family member 4 (inactive) [Source:HGNC Symbol;Acc:HGNC:16946]	10609	-0.0424947	0.0129075	0.0128912	838.518	842.367	-3.29226	-3.2964	0.00103542	0.00102029	0.0996251	0.0987148		ENSG00000006715	VPS41	protein_coding	VPS41 subunit of HOPS complex [Source:HGNC Symbol;Acc:HGNC:12713]	27072	0.0159645	0.0048545	0.00485769	838.052	841.913	3.2886	3.28644	0.00104885	0.0010566	0.0988707	0.0982826		ENSG00000141696	P3H4	protein_coding	prolyl 3-hydroxylase family member 4 (inactive) [Source:HGNC Symbol;Acc:HGNC:16946]	10609	-0.041676	0.0128014	0.0127854	841.512	845.359	-3.25558	-3.25965	0.00117685	0.00116007	0.112311	0.112889
ENSG00000135723	FHOD1	protein_coding	formin homology 2 domain containing 1 [Source:HGNC Symbol;Acc:HGNC:17905]	29109	-0.0360555	0.0109502	0.0109406	836.553	840.39	-3.2927	-3.29558	0.00103394	0.00102336	0.0996251	0.0987148		ENSG00000132589	FLOT2	protein_coding	flotillin 2 [Source:HGNC Symbol;Acc:HGNC:3758]	2319	-0.0230266	0.00701546	0.0070093	837.659	841.514	-3.28226	-3.28514	0.00107243	0.00106145	0.0988707	0.0982826		ENSG00000134294	SLC38A2	protein_coding	solute carrier family 38 member 2 [Source:HGNC Symbol;Acc:HGNC:13448]	54407	0.0317967	0.00976956	0.00975919	840.405	844.245	3.25467	3.25813	0.00118064	0.00116631	0.112311	0.112889
ENSG00000134255	CEPT1	protein_coding	choline/ethanolamine phosphotransferase 1 [Source:HGNC Symbol;Acc:HGNC:24289]	10390	0.0231418	0.00703454	0.00702869	837.721	841.567	3.28974	3.29247	0.00104468	0.0010345	0.0996251	0.0987148		ENSG00000171365	CLCN5	protein_coding	chloride voltage-gated channel 5 [Source:HGNC Symbol;Acc:HGNC:2023]	1184	0.0188524	0.005743	0.00574346	837.377	841.233	3.28268	3.28241	0.00107087	0.00107168	0.0988707	0.0982826		ENSG00000287160	Z82195.3	lncRNA	novel transcript	NA	0.0338579	0.0104098	0.0103937	841.327	845.172	3.25249	3.25755	0.00118955	0.00116862	0.112311	0.112889
ENSG00000183889	AC138969.1	protein_coding	novel member of the nuclear pore complex interacting protein NPIP gene family	NA	-0.0415361	0.0126367	0.0126178	838.056	841.901	-3.28695	-3.29188	0.00105492	0.00103666	0.0996251	0.0987148		ENSG00000108256	NUFIP2	protein_coding	nuclear FMR1 interacting protein 2 [Source:HGNC Symbol;Acc:HGNC:17634]	57532	0.0236575	0.00721285	0.00720902	836.716	840.566	3.27991	3.28165	0.00108134	0.00107458	0.0988707	0.0982826		ENSG00000081087	OSTM1	protein_coding	osteoclastogenesis associated transmembrane protein 1 [Source:HGNC Symbol;Acc:HGNC:21652]	28962	0.0290864	0.00896218	0.00894945	841.015	844.858	3.24546	3.25008	0.00121895	0.00119937	0.112311	0.112889
ENSG00000166831	RBPMS2	protein_coding	RNA binding protein, mRNA processing factor 2 [Source:HGNC Symbol;Acc:HGNC:19098]	348093	-0.0472552	0.0143738	0.0143724	837.895	841.744	-3.2876	-3.28791	0.00105253	0.0010512	0.0996251	0.0987148		ENSG00000166831	RBPMS2	protein_coding	RNA binding protein, mRNA processing factor 2 [Source:HGNC Symbol;Acc:HGNC:19098]	348093	-0.0471447	0.0143717	0.0143703	836.772	840.625	-3.28038	-3.28069	0.00107954	0.00107816	0.0988707	0.0982826		ENSG00000028203	VEZT	protein_coding	vezatin, adherens junctions transmembrane protein [Source:HGNC Symbol;Acc:HGNC:18258]	55591	0.0168496	0.00518336	0.00518511	841.413	845.265	3.2507	3.24961	0.00119695	0.00120132	0.112311	0.112889
ENSG00000157593	SLC35B2	protein_coding	solute carrier family 35 member B2 [Source:HGNC Symbol;Acc:HGNC:16872]	347734	-0.0199291	0.00606223	0.00606235	839.022	842.878	-3.28742	-3.28735	0.00105315	0.00105319	0.0996251	0.0987148		ENSG00000021826	CPS1	protein_coding	carbamoyl-phosphate synthase 1 [Source:HGNC Symbol;Acc:HGNC:2323]	1373	0.0734606	0.0224432	0.0223969	838.132	841.988	3.27319	3.27995	0.00110697	0.0010809	0.0988707	0.0982826		ENSG00000155304	HSPA13	protein_coding	heat shock protein family A (Hsp70) member 13 [Source:HGNC Symbol;Acc:HGNC:11375]	6782	0.0248125	0.0076506	0.00764214	841.431	845.278	3.24321	3.2468	0.00122847	0.00121306	0.112311	0.112889
ENSG00000189190	ZNF600	protein_coding	zinc finger protein 600 [Source:HGNC Symbol;Acc:HGNC:30951]	162966	0.0265684	0.00809122	0.00808367	838.391	842.241	3.28361	3.28667	0.00106734	0.00105573	0.0996251	0.0987148		ENSG00000165219	GAPVD1	protein_coding	GTPase activating protein and VPS9 domains 1 [Source:HGNC Symbol;Acc:HGNC:23375]	26130	0.0187286	0.00571163	0.00571085	835.835	839.683	3.27903	3.27948	0.00108469	0.00108281	0.0988707	0.0982826		ENSG00000124333	VAMP7	protein_coding	vesicle associated membrane protein 7 [Source:HGNC Symbol;Acc:HGNC:11486]	6845	0.0172311	0.00530675	0.00530894	840.545	844.394	3.24702	3.24568	0.00121239	0.00121784	0.112311	0.112889
ENSG00000134330	IAH1	protein_coding	isoamyl acetate hydrolyzing esterase 1 (putative) [Source:HGNC Symbol;Acc:HGNC:27696]	285148	-0.0260113	0.00792228	0.00791789	837.463	841.308	-3.28331	-3.28513	0.00106849	0.0010615	0.0996251	0.0987148		ENSG00000134330	IAH1	protein_coding	isoamyl acetate hydrolyzing esterase 1 (putative) [Source:HGNC Symbol;Acc:HGNC:27696]	285148	-0.0259064	0.00790687	0.00790251	836.441	840.29	-3.27644	-3.27825	0.00109453	0.00108743	0.0988707	0.0982826		ENSG00000107960	STN1	protein_coding	STN1 subunit of CST complex [Source:HGNC Symbol;Acc:HGNC:26200]	79991	-0.0278897	0.008616	0.00860803	841.62	845.469	-3.23696	-3.23996	0.00125534	0.00124217	0.112311	0.112889
ENSG00000166845	C18orf54	protein_coding	chromosome 18 open reading frame 54 [Source:HGNC Symbol;Acc:HGNC:13796]	162681	0.0456133	0.0139161	0.01389	838.767	842.617	3.27774	3.2839	0.00108947	0.00106603	0.0996251	0.0987148		ENSG00000277972	CISD3	protein_coding	CDGSH iron sulfur domain 3 [Source:HGNC Symbol;Acc:HGNC:27578]	284106	-0.0372055	0.0113596	0.011352	834.947	838.785	-3.27524	-3.27743	0.00109922	0.00109065	0.0988707	0.0982826		ENSG00000139496	NUP58	protein_coding	nucleoporin 58 [Source:HGNC Symbol;Acc:HGNC:20261]	9818	0.0247796	0.00766043	0.00765224	840.847	844.69	3.23475	3.23821	0.00126503	0.00124975	0.112311	0.112889
ENSG00000134294	SLC38A2	protein_coding	solute carrier family 38 member 2 [Source:HGNC Symbol;Acc:HGNC:13448]	54407	0.0323313	0.00986527	0.00985472	837.649	841.493	3.27729	3.2808	0.00109124	0.00107773	0.0996251	0.0987148		ENSG00000134294	SLC38A2	protein_coding	solute carrier family 38 member 2 [Source:HGNC Symbol;Acc:HGNC:13448]	54407	0.0322589	0.00985819	0.00984762	836.684	840.531	3.27229	3.27581	0.00111051	0.00109676	0.0988707	0.0982826		ENSG00000157110	RBPMS	protein_coding	RNA binding protein, mRNA processing factor [Source:HGNC Symbol;Acc:HGNC:19097]	11030	-0.0269062	0.00832132	0.00831147	841.284	845.129	-3.2334	-3.23723	0.00127092	0.00125397	0.112311	0.112889
ENSG00000287160	Z82195.3	lncRNA	novel transcript	NA	0.0343437	0.0104866	0.0104702	838.463	842.311	3.27502	3.28013	0.00109989	0.00108021	0.0996251	0.0987148		ENSG00000198162	MAN1A2	protein_coding	mannosidase alpha class 1A member 2 [Source:HGNC Symbol;Acc:HGNC:6822]	10905	0.0424458	0.0129771	0.0129581	835.367	839.202	3.27083	3.27562	0.00111626	0.00109754	0.0988707	0.0982826		ENSG00000089157	RPLP0	protein_coding	ribosomal protein lateral stalk subunit P0 [Source:HGNC Symbol;Acc:HGNC:10371]	6175	-0.0208745	0.00645311	0.00645629	840.897	844.747	-3.2348	-3.23321	0.0012648	0.00127157	0.112311	0.112889
ENSG00000120137	PANK3	protein_coding	pantothenate kinase 3 [Source:HGNC Symbol;Acc:HGNC:19365]	79646	0.0267404	0.00816493	0.00815519	837.964	841.81	3.27503	3.27894	0.00109986	0.00108472	0.0996251	0.0987148		ENSG00000134255	CEPT1	protein_coding	choline/ethanolamine phosphotransferase 1 [Source:HGNC Symbol;Acc:HGNC:24289]	10390	0.0229589	0.00701548	0.00700965	836.73	840.579	3.27261	3.27532	0.00110929	0.00109861	0.0988707	0.0982826		ENSG00000132589	FLOT2	protein_coding	flotillin 2 [Source:HGNC Symbol;Acc:HGNC:3758]	2319	-0.022476	0.00695931	0.00695327	841.634	845.483	-3.22963	-3.23244	0.00128758	0.00127493	0.112311	0.112889
ENSG00000277972	CISD3	protein_coding	CDGSH iron sulfur domain 3 [Source:HGNC Symbol;Acc:HGNC:27578]	284106	-0.0371826	0.0113491	0.0113416	835.955	839.79	-3.27626	-3.27841	0.00109527	0.00108685	0.0996251	0.0987148		ENSG00000120137	PANK3	protein_coding	pantothenate kinase 3 [Source:HGNC Symbol;Acc:HGNC:19365]	79646	0.0267273	0.00817008	0.00816028	836.973	840.822	3.27136	3.27529	0.00111411	0.00109873	0.0988707	0.0982826		ENSG00000101400	SNTA1	protein_coding	syntrophin alpha 1 [Source:HGNC Symbol;Acc:HGNC:11167]	6640	-0.0452605	0.0140205	0.014017	839.082	842.92	-3.22816	-3.22898	0.00129426	0.00129039	0.112311	0.112889
ENSG00000108256	NUFIP2	protein_coding	nuclear FMR1 interacting protein 2 [Source:HGNC Symbol;Acc:HGNC:17634]	57532	0.0236276	0.00721235	0.00720858	837.704	841.551	3.27599	3.2777	0.00109621	0.00108945	0.0996251	0.0987148		ENSG00000277639	AC007906.2	protein_coding	novel protein	105371267	0.0408083	0.0124759	0.0124752	838.041	841.9	3.27097	3.27115	0.00111559	0.00111467	0.0988707	0.0982826		ENSG00000110344	UBE4A	protein_coding	ubiquitination factor E4A [Source:HGNC Symbol;Acc:HGNC:12499]	9354	0.0150316	0.00465472	0.00465898	841.398	845.251	3.22931	3.22636	0.001289	0.00130198	0.112311	0.112889
ENSG00000104626	ERI1	protein_coding	exoribonuclease 1 [Source:HGNC Symbol;Acc:HGNC:23994]	90459	0.0200849	0.00613594	0.00613381	838.878	842.732	3.27333	3.27446	0.00110639	0.00110181	0.0996251	0.0987148		ENSG00000198001	AC093012.1	protein_coding	interleukin 1 receptor associated kinase 4 [Source:NCBI gene;Acc:51135]	51135	0.0195608	0.00598153	0.00598134	837.441	841.297	3.27021	3.27031	0.00111859	0.00111799	0.0988707	0.0982826		ENSG00000277972	CISD3	protein_coding	CDGSH iron sulfur domain 3 [Source:HGNC Symbol;Acc:HGNC:27578]	284106	-0.0362156	0.0112424	0.011235	839.066	842.9	-3.22135	-3.22345	0.00132503	0.00131524	0.112311	0.112889
ENSG00000129480	DTD2	protein_coding	D-aminoacyl-tRNA deacylase 2 [Source:HGNC Symbol;Acc:HGNC:20277]	112487	-0.0247598	0.00754967	0.00756206	838.644	842.502	-3.27958	-3.27421	0.00108246	0.00110278	0.0996251	0.0987148		ENSG00000157593	SLC35B2	protein_coding	solute carrier family 35 member B2 [Source:HGNC Symbol;Acc:HGNC:16872]	347734	-0.0197726	0.00604887	0.00604902	837.98	841.838	-3.26881	-3.26874	0.00112401	0.00112411	0.0988707	0.0982826		ENSG00000204310	AGPAT1	protein_coding	1-acylglycerol-3-phosphate O-acyltransferase 1 [Source:HGNC Symbol;Acc:HGNC:324]	10554	-0.013464	0.00417084	0.00417769	841.682	845.538	-3.22812	-3.22283	0.0012943	0.00131792	0.112311	0.112889
ENSG00000006715	VPS41	protein_coding	VPS41 subunit of HOPS complex [Source:HGNC Symbol;Acc:HGNC:12713]	27072	0.0159003	0.004856	0.00485921	839.055	842.912	3.27436	3.2722	0.00110238	0.00111055	0.0996251	0.0987148		ENSG00000189190	ZNF600	protein_coding	zinc finger protein 600 [Source:HGNC Symbol;Acc:HGNC:30951]	162966	0.0264165	0.0080893	0.0080817	837.388	841.24	3.26562	3.26869	0.00113664	0.00112433	0.0988707	0.0982826		ENSG00000110721	CHKA	protein_coding	choline kinase alpha [Source:HGNC Symbol;Acc:HGNC:1937]	1119	0.0287401	0.00892979	0.00892283	841.47	845.318	3.21845	3.22096	0.00133821	0.00132646	0.112311	0.112889
ENSG00000165219	GAPVD1	protein_coding	GTPase activating protein and VPS9 domains 1 [Source:HGNC Symbol;Acc:HGNC:23375]	26130	0.0186769	0.00571186	0.00571113	836.787	840.631	3.26985	3.27027	0.00112	0.00111816	0.0996279	0.0987148		ENSG00000166845	C18orf54	protein_coding	chromosome 18 open reading frame 54 [Source:HGNC Symbol;Acc:HGNC:13796]	162681	0.0453926	0.0139169	0.0138907	837.787	841.64	3.26168	3.26783	0.00115232	0.00112768	0.0988707	0.0982826		ENSG00000103502	CDIPT	protein_coding	CDP-diacylglycerol--inositol 3-phosphatidyltransferase [Source:HGNC Symbol;Acc:HGNC:1769]	10423	-0.0135854	0.00421447	0.004221	841.973	845.829	-3.22351	-3.21853	0.00131504	0.00133759	0.112311	0.112889
ENSG00000198162	MAN1A2	protein_coding	mannosidase alpha class 1A member 2 [Source:HGNC Symbol;Acc:HGNC:6822]	10905	0.0423975	0.0129978	0.0129789	836.351	840.183	3.26189	3.26666	0.00115155	0.00113238	0.0996279	0.0987148		ENSG00000104626	ERI1	protein_coding	exoribonuclease 1 [Source:HGNC Symbol;Acc:HGNC:23994]	90459	0.0200294	0.00613729	0.00613511	837.894	841.751	3.26355	3.26471	0.00114482	0.00114	0.0988707	0.0982826		ENSG00000085449	WDFY1	protein_coding	WD repeat and FYVE domain containing 1 [Source:HGNC Symbol;Acc:HGNC:20451]	57590	0.0179934	0.00559477	0.00559416	841.102	844.951	3.21611	3.21646	0.00134906	0.0013472	0.112311	0.112889
ENSG00000121931	LRIF1	protein_coding	ligand dependent nuclear receptor interacting factor 1 [Source:HGNC Symbol;Acc:HGNC:30299]	55791	0.035456	0.0108818	0.0108635	837.953	841.796	3.25828	3.26377	0.00116604	0.00114375	0.0996279	0.0987148		ENSG00000166340	TPP1	protein_coding	tripeptidyl peptidase 1 [Source:HGNC Symbol;Acc:HGNC:2073]	1200	0.0245704	0.00753138	0.00752726	836.894	840.745	3.2624	3.26419	0.00114947	0.00114212	0.0988707	0.0982826		ENSG00000133316	WDR74	protein_coding	WD repeat domain 74 [Source:HGNC Symbol;Acc:HGNC:25529]	54663	-0.0187419	0.00581651	0.00582718	840.733	844.589	-3.22219	-3.21629	0.00132112	0.001348	0.112311	0.112889
ENSG00000186417	GLDN	protein_coding	gliomedin [Source:HGNC Symbol;Acc:HGNC:29514]	342035	0.0461831	0.0141884	0.0141623	837.875	841.717	3.25499	3.26098	0.00117945	0.00115491	0.0996279	0.0987148		ENSG00000129480	DTD2	protein_coding	D-aminoacyl-tRNA deacylase 2 [Source:HGNC Symbol;Acc:HGNC:20277]	112487	-0.0246922	0.00755383	0.00756613	837.604	841.466	-3.26884	-3.26352	0.00112394	0.00114474	0.0988707	0.0982826		ENSG00000100359	SGSM3	protein_coding	small G protein signaling modulator 3 [Source:HGNC Symbol;Acc:HGNC:25228]	27352	-0.0207036	0.00643944	0.00643713	839.734	843.575	-3.21513	-3.21628	0.00135371	0.00134811	0.112311	0.112889
ENSG00000021826	CPS1	protein_coding	carbamoyl-phosphate synthase 1 [Source:HGNC Symbol;Acc:HGNC:2323]	1373	0.0729377	0.0224483	0.0224021	839.065	842.916	3.24914	3.25584	0.0012036	0.00117569	0.0996279	0.0987148		ENSG00000161813	LARP4	protein_coding	La ribonucleoprotein 4 [Source:HGNC Symbol;Acc:HGNC:24320]	113251	0.0230132	0.00706058	0.00705423	837.842	841.698	3.25939	3.26232	0.00116156	0.00114954	0.0988707	0.0982826		ENSG00000198001	AC093012.1	protein_coding	interleukin 1 receptor associated kinase 4 [Source:NCBI gene;Acc:51135]	51135	0.0191445	0.00595372	0.00595353	841.408	845.259	3.21555	3.21566	0.00135162	0.00135091	0.112311	0.112889
ENSG00000135316	SYNCRIP	protein_coding	synaptotagmin binding cytoplasmic RNA interacting protein [Source:HGNC Symbol;Acc:HGNC:16918]	10492	0.0156529	0.00480325	0.00480904	836.408	840.259	3.25881	3.25488	0.00116398	0.00117975	0.0996279	0.0987148		ENSG00000186918	ZNF395	protein_coding	zinc finger protein 395 [Source:HGNC Symbol;Acc:HGNC:18737]	55893	-0.0279896	0.00859967	0.00858807	836.32	840.163	-3.25473	-3.25913	0.00118059	0.00116246	0.0988707	0.0982826		ENSG00000185187	SIGIRR	protein_coding	single Ig and TIR domain containing [Source:HGNC Symbol;Acc:HGNC:30575]	59307	-0.033999	0.010581	0.0105797	839.96	843.803	-3.2132	-3.2136	0.0013627	0.00136058	0.112311	0.112889
ENSG00000171365	CLCN5	protein_coding	chloride voltage-gated channel 5 [Source:HGNC Symbol;Acc:HGNC:2023]	1184	0.0187135	0.00574919	0.00574967	838.355	842.207	3.25498	3.25471	0.00117948	0.00118038	0.0996279	0.0987148		ENSG00000186417	GLDN	protein_coding	gliomedin [Source:HGNC Symbol;Acc:HGNC:29514]	342035	0.0461887	0.0142038	0.0141776	836.873	840.719	3.25185	3.25786	0.00119245	0.0011676	0.0988707	0.0982826		ENSG00000166831	RBPMS2	protein_coding	RNA binding protein, mRNA processing factor 2 [Source:HGNC Symbol;Acc:HGNC:19098]	348093	-0.0458002	0.0142544	0.0142531	840.801	844.648	-3.21306	-3.21335	0.00136332	0.00136171	0.112311	0.112889
ENSG00000111371	SLC38A1	protein_coding	solute carrier family 38 member 1 [Source:HGNC Symbol;Acc:HGNC:13447]	81539	0.0331808	0.0102108	0.0102	836.798	840.636	3.24957	3.25302	0.00120191	0.00118742	0.0996279	0.0987148		ENSG00000287160	Z82195.3	lncRNA	novel transcript	NA	0.0340219	0.0104745	0.0104582	837.433	841.284	3.24807	3.25315	0.00120818	0.00118683	0.0988707	0.0982826		ENSG00000111371	SLC38A1	protein_coding	solute carrier family 38 member 1 [Source:HGNC Symbol;Acc:HGNC:13447]	81539	0.0324617	0.010113	0.0101024	839.405	843.238	3.2099	3.21327	0.00137828	0.00136216	0.112311	0.112889
ENSG00000081087	OSTM1	protein_coding	osteoclastogenesis associated transmembrane protein 1 [Source:HGNC Symbol;Acc:HGNC:21652]	28962	0.029322	0.00902737	0.0090145	838.249	842.096	3.24812	3.25276	0.00120792	0.00118842	0.0996279	0.0987148		ENSG00000081087	OSTM1	protein_coding	osteoclastogenesis associated transmembrane protein 1 [Source:HGNC Symbol;Acc:HGNC:21652]	28962	0.0293414	0.00903325	0.00902031	837.242	841.092	3.24816	3.25282	0.00120781	0.00118821	0.0988707	0.0982826		ENSG00000258405	ZNF578	protein_coding	zinc finger protein 578 [Source:HGNC Symbol;Acc:HGNC:26449]	147660	-0.026482	0.00823832	0.00824451	841.755	845.609	-3.21449	-3.21208	0.00135654	0.00136762	0.112311	0.112889
ENSG00000177311	ZBTB38	protein_coding	zinc finger and BTB domain containing 38 [Source:HGNC Symbol;Acc:HGNC:26636]	253461	0.0268103	0.00825319	0.00824458	837.982	841.828	3.24848	3.25186	0.00120644	0.00119212	0.0996279	0.0987148		ENSG00000111371	SLC38A1	protein_coding	solute carrier family 38 member 1 [Source:HGNC Symbol;Acc:HGNC:13447]	81539	0.0331881	0.0102175	0.0102066	835.807	839.648	3.24818	3.25164	0.00120782	0.00119317	0.0988707	0.0982826		ENSG00000186575	NF2	protein_coding	neurofibromin 2 [Source:HGNC Symbol;Acc:HGNC:7773]	4771	-0.0222653	0.00692978	0.00693246	841.057	844.908	-3.21299	-3.21175	0.00136359	0.00136919	0.112311	0.112889
ENSG00000108094	CUL2	protein_coding	cullin 2 [Source:HGNC Symbol;Acc:HGNC:2552]	8453	0.0200283	0.00616813	0.0061653	837.446	841.291	3.24707	3.24856	0.00121239	0.00120591	0.0996279	0.0987148		ENSG00000177311	ZBTB38	protein_coding	zinc finger and BTB domain containing 38 [Source:HGNC Symbol;Acc:HGNC:26636]	253461	0.0268076	0.00825844	0.00824978	836.988	840.838	3.24608	3.24949	0.00121657	0.00120204	0.0988707	0.0982826		ENSG00000059728	MXD1	protein_coding	MAX dimerization protein 1 [Source:HGNC Symbol;Acc:HGNC:6761]	4084	0.0308972	0.00963757	0.00962306	840.852	844.693	3.20591	3.21075	0.0013972	0.00137395	0.112311	0.112889
ENSG00000114767	RRP9	protein_coding	ribosomal RNA processing 9, U3 small nucleolar RNA binding protein [Source:HGNC Symbol;Acc:HGNC:16829]	9136	-0.0246316	0.00757464	0.00758521	837.842	841.698	-3.25185	-3.24731	0.0011924	0.00121111	0.0996279	0.0987148		ENSG00000108094	CUL2	protein_coding	cullin 2 [Source:HGNC Symbol;Acc:HGNC:2552]	8453	0.020046	0.00617192	0.00616903	836.431	840.28	3.24794	3.24946	0.00120879	0.0012022	0.0988707	0.0982826		ENSG00000134330	IAH1	protein_coding	isoamyl acetate hydrolyzing esterase 1 (putative) [Source:HGNC Symbol;Acc:HGNC:27696]	285148	-0.0252772	0.00788602	0.00788158	840.399	844.241	-3.20531	-3.20712	0.0014001	0.00139121	0.112311	0.112889
ENSG00000119414	PPP6C	protein_coding	protein phosphatase 6 catalytic subunit [Source:HGNC Symbol;Acc:HGNC:9323]	5537	0.0141498	0.00435161	0.00435746	838.543	842.4	3.25163	3.24726	0.00119329	0.00121129	0.0996279	0.0987148		ENSG00000119787	ATL2	protein_coding	atlastin GTPase 2 [Source:HGNC Symbol;Acc:HGNC:24047]	64225	0.0196327	0.00604406	0.00604239	838.109	841.968	3.24827	3.24916	0.0012073	0.00120335	0.0988707	0.0982826		ENSG00000108094	CUL2	protein_coding	cullin 2 [Source:HGNC Symbol;Acc:HGNC:2552]	8453	0.019616	0.00611977	0.00611698	840.364	844.208	3.20535	3.20681	0.00139993	0.00139267	0.112311	0.112889
ENSG00000119787	ATL2	protein_coding	atlastin GTPase 2 [Source:HGNC Symbol;Acc:HGNC:24047]	64225	0.0196032	0.00604039	0.00603879	839.112	842.967	3.24535	3.24622	0.00121951	0.00121565	0.0996279	0.0987148		ENSG00000135316	SYNCRIP	protein_coding	synaptotagmin binding cytoplasmic RNA interacting protein [Source:HGNC Symbol;Acc:HGNC:16918]	10492	0.0156058	0.00480133	0.0048071	835.424	839.279	3.25031	3.24641	0.00119893	0.00121505	0.0988707	0.0982826		ENSG00000112031	MTRF1L	protein_coding	mitochondrial translational release factor 1 like [Source:HGNC Symbol;Acc:HGNC:21051]	54516	0.0143383	0.00445969	0.00447328	841.096	844.957	3.21509	3.20532	0.00135379	0.00139979	0.112311	0.112889
ENSG00000204310	AGPAT1	protein_coding	1-acylglycerol-3-phosphate O-acyltransferase 1 [Source:HGNC Symbol;Acc:HGNC:324]	10554	-0.0136798	0.00420774	0.00421465	838.627	842.485	-3.25109	-3.24576	0.00119549	0.0012176	0.0996279	0.0987148		ENSG00000121931	LRIF1	protein_coding	ligand dependent nuclear receptor interacting factor 1 [Source:HGNC Symbol;Acc:HGNC:30299]	55791	0.0351664	0.0108648	0.0108465	837.088	840.936	3.23671	3.24218	0.00125669	0.0012329	0.0988707	0.0982826		ENSG00000086300	SNX10	protein_coding	sorting nexin 10 [Source:HGNC Symbol;Acc:HGNC:14974]	29887	0.0360022	0.0112547	0.0112352	841.163	845.006	3.19887	3.20441	0.00143134	0.00140416	0.112311	0.112889
ENSG00000100359	SGSM3	protein_coding	small G protein signaling modulator 3 [Source:HGNC Symbol;Acc:HGNC:25228]	27352	-0.0210356	0.00648606	0.00648373	836.95	840.793	-3.24321	-3.24437	0.00122875	0.00122358	0.0996279	0.0987148		ENSG00000119414	PPP6C	protein_coding	protein phosphatase 6 catalytic subunit [Source:HGNC Symbol;Acc:HGNC:9323]	5537	0.0141232	0.00435356	0.00435936	837.544	841.405	3.24406	3.23975	0.00122507	0.0012433	0.0988707	0.0982826		ENSG00000177311	ZBTB38	protein_coding	zinc finger and BTB domain containing 38 [Source:HGNC Symbol;Acc:HGNC:26636]	253461	0.0261444	0.00817426	0.0081658	840.79	844.633	3.19838	3.2017	0.00143375	0.00141732	0.112311	0.112889
ENSG00000161813	LARP4	protein_coding	La ribonucleoprotein 4 [Source:HGNC Symbol;Acc:HGNC:24320]	113251	0.0229072	0.00706709	0.00706076	838.862	842.715	3.24139	3.24429	0.00123641	0.0012238	0.0996279	0.0987148		ENSG00000100359	SGSM3	protein_coding	small G protein signaling modulator 3 [Source:HGNC Symbol;Acc:HGNC:25228]	27352	-0.021019	0.00649044	0.00648805	835.958	839.804	-3.23846	-3.23965	0.00124918	0.00124381	0.0988707	0.0982826		ENSG00000110492	MDK	protein_coding	midkine [Source:HGNC Symbol;Acc:HGNC:6972]	4192	-0.0395679	0.0123766	0.0123601	840.378	844.217	-3.197	-3.20127	0.00144056	0.00141942	0.112311	0.112889
ENSG00000151468	CCDC3	protein_coding	coiled-coil domain containing 3 [Source:HGNC Symbol;Acc:HGNC:23813]	83643	-0.064321	0.0198673	0.0198337	837.684	841.525	-3.23752	-3.24301	0.00125313	0.00122931	0.0996279	0.0987148		ENSG00000151468	CCDC3	protein_coding	coiled-coil domain containing 3 [Source:HGNC Symbol;Acc:HGNC:23813]	83643	-0.06426	0.019877	0.0198432	836.692	840.536	-3.23288	-3.23839	0.00127346	0.00124923	0.0988707	0.0982826		ENSG00000163960	UBXN7	protein_coding	UBX domain protein 7 [Source:HGNC Symbol;Acc:HGNC:29119]	26043	0.0181857	0.00568248	0.00568157	840.762	844.609	3.20031	3.20083	0.00142428	0.00142155	0.112311	0.112889
ENSG00000030066	NUP160	protein_coding	nucleoporin 160 [Source:HGNC Symbol;Acc:HGNC:18017]	23279	0.0222598	0.00687665	0.00687146	837.73	841.576	3.23701	3.23945	0.00125536	0.00124456	0.0996279	0.0987148		ENSG00000065057	NTHL1	protein_coding	nth like DNA glycosylase 1 [Source:HGNC Symbol;Acc:HGNC:8028]	4913	-0.041774	0.0128986	0.0129001	837.18	841.035	-3.23865	-3.23827	0.00124827	0.00124973	0.0988707	0.0982826		ENSG00000142327	RNPEPL1	protein_coding	arginyl aminopeptidase like 1 [Source:HGNC Symbol;Acc:HGNC:10079]	57140	-0.023713	0.00741634	0.00740927	841.173	845.019	-3.19739	-3.20044	0.00143859	0.00142339	0.112311	0.112889
ENSG00000143554	SLC27A3	protein_coding	solute carrier family 27 member 3 [Source:HGNC Symbol;Acc:HGNC:10997]	11000	-0.0327087	0.0101046	0.0100984	838.592	842.443	-3.237	-3.239	0.00125537	0.00124649	0.0996279	0.0987148		ENSG00000114767	RRP9	protein_coding	ribosomal RNA processing 9, U3 small nucleolar RNA binding protein [Source:HGNC Symbol;Acc:HGNC:16829]	9136	-0.0245166	0.00756529	0.00757589	836.707	840.566	-3.24067	-3.23614	0.0012396	0.00125899	0.0988707	0.0982826		ENSG00000065057	NTHL1	protein_coding	nth like DNA glycosylase 1 [Source:HGNC Symbol;Acc:HGNC:8028]	4913	-0.0410004	0.0128099	0.0128114	841.349	845.2	-3.20067	-3.2003	0.00142251	0.00142409	0.112311	0.112889
ENSG00000065057	NTHL1	protein_coding	nth like DNA glycosylase 1 [Source:HGNC Symbol;Acc:HGNC:8028]	4913	-0.0417498	0.0128975	0.0128991	838.222	842.074	-3.23704	-3.23665	0.00125518	0.00125669	0.0996279	0.0987148		ENSG00000030066	NUP160	protein_coding	nucleoporin 160 [Source:HGNC Symbol;Acc:HGNC:18017]	23279	0.0222415	0.00688073	0.00687549	836.749	840.599	3.23243	3.2349	0.00127545	0.0012644	0.0988707	0.0982826		ENSG00000021826	CPS1	protein_coding	carbamoyl-phosphate synthase 1 [Source:HGNC Symbol;Acc:HGNC:2323]	1373	0.0711948	0.0222997	0.022254	841.979	845.828	3.19263	3.19919	0.00146217	0.00142947	0.112311	0.112889
ENSG00000166340	TPP1	protein_coding	tripeptidyl peptidase 1 [Source:HGNC Symbol;Acc:HGNC:2073]	1200	0.0244844	0.00757158	0.00756735	837.883	841.731	3.23372	3.23553	0.00126972	0.00126159	0.09988	0.0987148		ENSG00000006282	SPATA20	protein_coding	spermatogenesis associated 20 [Source:HGNC Symbol;Acc:HGNC:26125]	64847	-0.0404877	0.0125318	0.0125168	837.205	841.056	-3.2308	-3.23466	0.00128266	0.00126542	0.0988707	0.0982826		ENSG00000183963	SMTN	protein_coding	smoothelin [Source:HGNC Symbol;Acc:HGNC:11126]	6525	-0.0488875	0.015315	0.0152905	840.328	844.165	-3.19213	-3.19724	0.0014648	0.00143915	0.112311	0.112889
ENSG00000006282	SPATA20	protein_coding	spermatogenesis associated 20 [Source:HGNC Symbol;Acc:HGNC:26125]	64847	-0.0404883	0.0125296	0.0125147	838.204	842.051	-3.23141	-3.23525	0.00127987	0.00126278	0.09988	0.0987148		ENSG00000113272	THG1L	protein_coding	tRNA-histidine guanylyltransferase 1 like [Source:HGNC Symbol;Acc:HGNC:26053]	54974	-0.0276718	0.00854868	0.008555	837.493	841.352	-3.23697	-3.23458	0.00125553	0.00126575	0.0988707	0.0982826		ENSG00000189190	ZNF600	protein_coding	zinc finger protein 600 [Source:HGNC Symbol;Acc:HGNC:30951]	162966	0.0256581	0.00803596	0.0080285	841.312	845.159	3.19291	3.19588	0.0014608	0.0014458	0.112311	0.112889
ENSG00000185271	KLHL33	protein_coding	kelch like family member 33 [Source:HGNC Symbol;Acc:HGNC:31952]	123103	0.0517769	0.0160319	0.0160151	837.99	841.836	3.22961	3.23301	0.00128786	0.0012726	0.0999476	0.0987148		ENSG00000196924	FLNA	protein_coding	filamin A [Source:HGNC Symbol;Acc:HGNC:3754]	2316	-0.0522653	0.0161948	0.0161624	837.816	841.669	-3.2273	-3.23377	0.00129821	0.0012693	0.0991083	0.0982826		ENSG00000030066	NUP160	protein_coding	nucleoporin 160 [Source:HGNC Symbol;Acc:HGNC:18017]	23279	0.0217271	0.00681447	0.00680938	840.356	844.198	3.18837	3.19076	0.00148374	0.00147145	0.112311	0.112889
ENSG00000196924	FLNA	protein_coding	filamin A [Source:HGNC Symbol;Acc:HGNC:3754]	2316	-0.0522025	0.016184	0.0161517	838.831	842.681	-3.22556	-3.23201	0.00130594	0.00127697	0.100244	0.0987148		ENSG00000157110	RBPMS	protein_coding	RNA binding protein, mRNA processing factor [Source:HGNC Symbol;Acc:HGNC:19097]	11030	-0.027147	0.00840575	0.00839567	837.367	841.219	-3.22958	-3.23345	0.00128806	0.00127069	0.0988707	0.0982826		ENSG00000168077	SCARA3	protein_coding	scavenger receptor class A member 3 [Source:HGNC Symbol;Acc:HGNC:19000]	51435	-0.0271625	0.00853297	0.0085215	841.814	845.663	-3.18324	-3.18753	0.00150986	0.00148769	0.112311	0.112889
ENSG00000157110	RBPMS	protein_coding	RNA binding protein, mRNA processing factor [Source:HGNC Symbol;Acc:HGNC:19097]	11030	-0.0271112	0.00840145	0.00839143	838.359	842.207	-3.22697	-3.23082	0.00129966	0.00128227	0.100244	0.0987148		ENSG00000143554	SLC27A3	protein_coding	solute carrier family 27 member 3 [Source:HGNC Symbol;Acc:HGNC:10997]	11000	-0.0326696	0.0101119	0.0101056	837.602	841.457	-3.23081	-3.23284	0.00128257	0.0012734	0.0988707	0.0982826		ENSG00000128274	A4GALT	protein_coding	alpha 1,4-galactosyltransferase (P blood group) [Source:HGNC Symbol;Acc:HGNC:18149]	53947	-0.0345555	0.0108638	0.0108478	841.763	845.611	-3.1808	-3.18547	0.00152246	0.00149816	0.112311	0.112889
ENSG00000113272	THG1L	protein_coding	tRNA-histidine guanylyltransferase 1 like [Source:HGNC Symbol;Acc:HGNC:26053]	54974	-0.0276524	0.00855485	0.00856118	838.492	842.347	-3.23236	-3.22997	0.00127566	0.00128603	0.09988	0.0987148		ENSG00000074855	ANO8	protein_coding	anoctamin 8 [Source:HGNC Symbol;Acc:HGNC:29329]	57719	-0.0238432	0.00737257	0.00737956	837.521	841.38	-3.23404	-3.23097	0.00126834	0.00128163	0.0988707	0.0983773		ENSG00000129480	DTD2	protein_coding	D-aminoacyl-tRNA deacylase 2 [Source:HGNC Symbol;Acc:HGNC:20277]	112487	-0.0238997	0.00749226	0.00750451	841.436	845.292	-3.18991	-3.18471	0.00147587	0.00150209	0.112311	0.112889
ENSG00000178718	RPP25	protein_coding	ribonuclease P and MRP subunit p25 [Source:HGNC Symbol;Acc:HGNC:30361]	54913	-0.0418219	0.012996	0.0129884	837.648	841.494	-3.21806	-3.21994	0.00134022	0.00133136	0.101763	0.101639		ENSG00000164485	IL22RA2	protein_coding	interleukin 22 receptor subunit alpha 2 [Source:HGNC Symbol;Acc:HGNC:14901]	116379	0.0591051	0.0183455	0.018315	835.813	839.65	3.22177	3.22715	0.00132332	0.00129878	0.0994173	0.0987662		ENSG00000105983	LMBR1	protein_coding	limb development membrane protein 1 [Source:HGNC Symbol;Acc:HGNC:13243]	64327	0.0162221	0.00509389	0.00509717	841.618	845.472	3.18463	3.18257	0.00150275	0.00151306	0.112311	0.112889
ENSG00000147403	RPL10	protein_coding	ribosomal protein L10 [Source:HGNC Symbol;Acc:HGNC:10298]	6134	-0.0168438	0.00522751	0.00523636	838.36	842.218	-3.22216	-3.21671	0.0013214	0.00134621	0.100879	0.102218		ENSG00000204310	AGPAT1	protein_coding	1-acylglycerol-3-phosphate O-acyltransferase 1 [Source:HGNC Symbol;Acc:HGNC:324]	10554	-0.013563	0.00419667	0.00420361	837.651	841.513	-3.23185	-3.22652	0.00127795	0.00130149	0.0988707	0.0987662		ENSG00000148411	NACC2	protein_coding	NACC family member 2 [Source:HGNC Symbol;Acc:HGNC:23846]	138151	-0.0358162	0.011264	0.011254	841.232	845.079	-3.17971	-3.18254	0.0015282	0.00151326	0.112311	0.112889
ENSG00000096717	SIRT1	protein_coding	sirtuin 1 [Source:HGNC Symbol;Acc:HGNC:14929]	23411	0.0202236	0.00629281	0.00629047	837.913	841.761	3.21376	3.21495	0.0013602	0.00135439	0.102724	0.102286		ENSG00000185271	KLHL33	protein_coding	kelch like family member 33 [Source:HGNC Symbol;Acc:HGNC:31952]	123103	0.0516419	0.0160293	0.0160124	836.999	840.849	3.22172	3.22513	0.00132349	0.00130779	0.0994173	0.0987662		ENSG00000121753	ADGRB2	protein_coding	adhesion G protein-coupled receptor B2 [Source:HGNC Symbol;Acc:HGNC:944]	576	-0.0442853	0.0139318	0.0139194	841.166	845.012	-3.17872	-3.18155	0.00153334	0.00151841	0.112311	0.112889
ENSG00000186834	HEXIM1	protein_coding	HEXIM P-TEFb complex subunit 1 [Source:HGNC Symbol;Acc:HGNC:24953]	10614	0.0259529	0.00808586	0.00807772	838.722	842.573	3.20966	3.2129	0.00137944	0.00136395	0.10362	0.102457		ENSG00000147403	RPL10	protein_coding	ribosomal protein L10 [Source:HGNC Symbol;Acc:HGNC:10298]	6134	-0.0168629	0.00523081	0.00523961	837.348	841.209	-3.22375	-3.21834	0.0013142	0.00133873	0.0994173	0.100562		ENSG00000125841	NRSN2	protein_coding	neurensin 2 [Source:HGNC Symbol;Acc:HGNC:16229]	80023	-0.0246898	0.00776153	0.00776259	841.51	845.362	-3.18105	-3.18061	0.00152121	0.00152322	0.112311	0.112889
ENSG00000137124	ALDH1B1	protein_coding	aldehyde dehydrogenase 1 family member B1 [Source:HGNC Symbol;Acc:HGNC:407]	219	-0.0502302	0.0156783	0.015659	836.54	840.374	-3.2038	-3.20775	0.00140763	0.00138843	0.104619	0.103213		ENSG00000083444	PLOD1	protein_coding	procollagen-lysine,2-oxoglutarate 5-dioxygenase 1 [Source:HGNC Symbol;Acc:HGNC:9081]	5351	-0.0324215	0.0101053	0.010089	837.163	841.011	-3.20838	-3.21355	0.00138564	0.001361	0.102746	0.101585		ENSG00000277639	AC007906.2	protein_coding	novel protein	105371267	0.0395565	0.0124401	0.0124393	841.872	845.724	3.17977	3.17996	0.00152785	0.00152658	0.112311	0.112889
ENSG00000155304	HSPA13	protein_coding	heat shock protein family A (Hsp70) member 13 [Source:HGNC Symbol;Acc:HGNC:11375]	6782	0.0247261	0.00771702	0.00770843	838.632	842.482	3.20409	3.20766	0.00140607	0.00138871	0.104619	0.103213		ENSG00000116337	AMPD2	protein_coding	adenosine monophosphate deaminase 2 [Source:HGNC Symbol;Acc:HGNC:469]	271	-0.0218851	0.00681621	0.00681486	835.378	839.223	-3.21075	-3.21138	0.00137451	0.00137128	0.102701	0.101585		ENSG00000139324	TMTC3	protein_coding	transmembrane O-mannosyltransferase targeting cadherins 3 [Source:HGNC Symbol;Acc:HGNC:26899]	160418	0.0233033	0.00733533	0.00732862	840.919	844.763	3.17686	3.17977	0.00154314	0.00152767	0.112311	0.112889
ENSG00000164485	IL22RA2	protein_coding	interleukin 22 receptor subunit alpha 2 [Source:HGNC Symbol;Acc:HGNC:14901]	116379	0.0585013	0.0182969	0.0182666	836.972	840.807	3.19733	3.20264	0.00143916	0.00141295	0.105349	0.104036		ENSG00000186834	HEXIM1	protein_coding	HEXIM P-TEFb complex subunit 1 [Source:HGNC Symbol;Acc:HGNC:24953]	10614	0.0259408	0.0080911	0.00808289	837.716	841.571	3.2061	3.20935	0.0013965	0.00138074	0.102746	0.101585		ENSG00000123200	ZC3H13	protein_coding	zinc finger CCCH-type containing 13 [Source:HGNC Symbol;Acc:HGNC:20368]	23091	0.0131681	0.00413501	0.00414202	837.119	840.97	3.18455	3.17916	0.00150344	0.00153109	0.112311	0.112889
ENSG00000083444	PLOD1	protein_coding	procollagen-lysine,2-oxoglutarate 5-dioxygenase 1 [Source:HGNC Symbol;Acc:HGNC:9081]	5351	-0.0323088	0.0101055	0.0100893	838.137	841.982	-3.19715	-3.20229	0.00143996	0.0014146	0.105349	0.104036		ENSG00000155304	HSPA13	protein_coding	heat shock protein family A (Hsp70) member 13 [Source:HGNC Symbol;Acc:HGNC:11375]	6782	0.0247525	0.00772154	0.00771289	837.621	841.475	3.20565	3.20924	0.00139867	0.00138127	0.102746	0.101585		ENSG00000142208	AKT1	protein_coding	AKT serine/threonine kinase 1 [Source:HGNC Symbol;Acc:HGNC:391]	207	-0.0128917	0.0040485	0.0040561	841.393	845.25	-3.18433	-3.17836	0.00150429	0.00153498	0.112311	0.112889
ENSG00000108379	WNT3	protein_coding	Wnt family member 3 [Source:HGNC Symbol;Acc:HGNC:12782]	7473	-0.0379125	0.0118523	0.0118622	838.264	842.118	-3.19874	-3.19608	0.00143216	0.00144501	0.105349	0.105231		ENSG00000178718	RPP25	protein_coding	ribonuclease P and MRP subunit p25 [Source:HGNC Symbol;Acc:HGNC:30361]	54913	-0.0414772	0.0129435	0.0129362	836.412	840.26	-3.20448	-3.2063	0.00140437	0.00139537	0.102746	0.102087		ENSG00000136720	HS6ST1	protein_coding	heparan sulfate 6-O-sulfotransferase 1 [Source:HGNC Symbol;Acc:HGNC:5201]	9394	-0.0299828	0.00945325	0.00943932	841.67	845.518	-3.1717	-3.17638	0.00157045	0.00154537	0.112683	0.113062
ENSG00000287326	AL589787.1	lncRNA	Novel transcript, antisense to C10orf90	728158	0.0536863	0.0168193	0.0167985	838.737	842.588	3.19194	3.19591	0.00146585	0.00144583	0.106688	0.105231		ENSG00000276600	RAB7B	protein_coding	RAB7B, member RAS oncogene family [Source:HGNC Symbol;Acc:HGNC:30513]	338382	-0.035176	0.0109942	0.0109826	837.71	841.565	-3.1995	-3.20287	0.00142845	0.0014118	0.103966	0.102754		ENSG00000084463	WBP11	protein_coding	WW domain binding protein 11 [Source:HGNC Symbol;Acc:HGNC:16461]	51729	0.0148525	0.00467591	0.00467979	841.126	844.978	3.17639	3.17375	0.00154561	0.0015593	0.112311	0.113321
ENSG00000186918	ZNF395	protein_coding	zinc finger protein 395 [Source:HGNC Symbol;Acc:HGNC:18737]	55893	-0.0276312	0.00866562	0.00865386	837.175	841.014	-3.1886	-3.19293	0.00148278	0.00146072	0.107364	0.105581		ENSG00000136720	HS6ST1	protein_coding	heparan sulfate 6-O-sulfotransferase 1 [Source:HGNC Symbol;Acc:HGNC:5201]	9394	-0.0304372	0.00952911	0.00951495	837.635	841.488	-3.19413	-3.19888	0.00145498	0.00143126	0.1048	0.103634		ENSG00000112531	QKI	protein_coding	QKI, KH domain containing RNA binding [Source:HGNC Symbol;Acc:HGNC:21100]	9444	0.0217813	0.00686922	0.00686527	839.567	843.404	3.17086	3.17269	0.00157504	0.00156505	0.112683	0.113321
ENSG00000179222	MAGED1	protein_coding	MAGE family member D1 [Source:HGNC Symbol;Acc:HGNC:6813]	9500	-0.0290117	0.00910343	0.00909151	838.735	842.586	-3.1869	-3.19108	0.00149131	0.00146993	0.10737	0.105581		ENSG00000137124	ALDH1B1	protein_coding	aldehyde dehydrogenase 1 family member B1 [Source:HGNC Symbol;Acc:HGNC:407]	219	-0.0501111	0.0156971	0.0156776	835.459	839.297	-3.19239	-3.19635	0.0014638	0.00144385	0.1048	0.104009		ENSG00000267943	AC010328.1	lncRNA	novel transcript	NA	0.0451431	0.0142716	0.0142442	842.122	845.973	3.16314	3.16923	0.00161674	0.00158338	0.114698	0.11406
ENSG00000163630	SYNPR	protein_coding	synaptoporin [Source:HGNC Symbol;Acc:HGNC:16507]	132204	0.117569	0.0369223	0.0368504	837.254	841.09	3.18423	3.19045	0.00150506	0.00147318	0.10737	0.105581		ENSG00000108379	WNT3	protein_coding	Wnt family member 3 [Source:HGNC Symbol;Acc:HGNC:12782]	7473	-0.0379033	0.011861	0.0118707	837.248	841.106	-3.19563	-3.19301	0.00144755	0.00146035	0.1048	0.104661		ENSG00000147403	RPL10	protein_coding	ribosomal protein L10 [Source:HGNC Symbol;Acc:HGNC:10298]	6134	-0.0164926	0.00520294	0.00521159	841.278	845.134	-3.16986	-3.16459	0.00158031	0.00160858	0.112683	0.114966
ENSG00000144909	OSBPL11	protein_coding	oxysterol binding protein like 11 [Source:HGNC Symbol;Acc:HGNC:16397]	114885	0.0195472	0.00613904	0.00613646	837.677	841.524	3.18408	3.18542	0.0015058	0.0014987	0.10737	0.106848		ENSG00000096717	SIRT1	protein_coding	sirtuin 1 [Source:HGNC Symbol;Acc:HGNC:14929]	23411	0.0199299	0.00624902	0.00624681	836.901	840.753	3.18929	3.19042	0.00147929	0.00147337	0.1048	0.104822		ENSG00000221909	FAM200A	protein_coding	family with sequence similarity 200 member A [Source:HGNC Symbol;Acc:HGNC:25401]	221786	0.0165205	0.00519845	0.00522154	841.123	844.99	3.17797	3.16391	0.0015373	0.00161232	0.112311	0.114966
ENSG00000086300	SNX10	protein_coding	sorting nexin 10 [Source:HGNC Symbol;Acc:HGNC:14974]	29887	0.0361092	0.0113607	0.0113409	838.412	842.259	3.17843	3.18397	0.00153505	0.00150608	0.107814	0.106848		ENSG00000144909	OSBPL11	protein_coding	oxysterol binding protein like 11 [Source:HGNC Symbol;Acc:HGNC:16397]	114885	0.0195839	0.00614254	0.00613991	836.67	840.52	3.18823	3.1896	0.00148467	0.00147752	0.1048	0.104822		ENSG00000087274	ADD1	protein_coding	adducin 1 [Source:HGNC Symbol;Acc:HGNC:243]	118	-0.0104638	0.00329534	0.00330999	841.586	845.451	-3.17534	-3.16127	0.0015511	0.00162678	0.112311	0.115232
ENSG00000116337	AMPD2	protein_coding	adenosine monophosphate deaminase 2 [Source:HGNC Symbol;Acc:HGNC:469]	271	-0.0217349	0.00683371	0.00683234	836.342	840.183	-3.18055	-3.18118	0.00152414	0.0015206	0.107814	0.107095		ENSG00000103502	CDIPT	protein_coding	CDP-diacylglycerol--inositol 3-phosphatidyltransferase [Source:HGNC Symbol;Acc:HGNC:1769]	10423	-0.0135201	0.00423852	0.00424514	837.974	841.836	-3.18983	-3.18485	0.00147652	0.00150159	0.1048	0.105994		ENSG00000155100	OTUD6B	protein_coding	OTU deubiquitinase 6B [Source:HGNC Symbol;Acc:HGNC:24281]	51633	0.0208925	0.0066092	0.0066117	841.248	845.099	3.16112	3.15992	0.00162795	0.00163428	0.114775	0.115232
ENSG00000102531	FNDC3A	protein_coding	fibronectin type III domain containing 3A [Source:HGNC Symbol;Acc:HGNC:20296]	22862	0.0395432	0.0124589	0.01244	837.539	841.38	3.17388	3.17871	0.00155907	0.00153342	0.10806	0.107095		ENSG00000163630	SYNPR	protein_coding	synaptoporin [Source:HGNC Symbol;Acc:HGNC:16507]	132204	0.117124	0.0368902	0.0368181	836.328	840.168	3.17492	3.18114	0.00155363	0.00152081	0.108147	0.106814		ENSG00000178718	RPP25	protein_coding	ribonuclease P and MRP subunit p25 [Source:HGNC Symbol;Acc:HGNC:30361]	54913	-0.0406877	0.012905	0.0128974	841.087	844.934	-3.15287	-3.15472	0.00167411	0.00166336	0.11536	0.115232
ENSG00000136720	HS6ST1	protein_coding	heparan sulfate 6-O-sulfotransferase 1 [Source:HGNC Symbol;Acc:HGNC:5201]	9394	-0.0302644	0.00953824	0.00952411	838.603	842.452	-3.17295	-3.17766	0.00156394	0.00153882	0.10806	0.107095		ENSG00000102531	FNDC3A	protein_coding	fibronectin type III domain containing 3A [Source:HGNC Symbol;Acc:HGNC:20296]	22862	0.0395755	0.0124662	0.0124472	836.517	840.361	3.17463	3.17947	0.00155519	0.00152949	0.108147	0.106889		ENSG00000187609	EXD3	protein_coding	exonuclease 3'-5' domain containing 3 [Source:HGNC Symbol;Acc:HGNC:26023]	54932	-0.0311759	0.00987827	0.00988983	840.218	844.07	-3.15601	-3.15232	0.00165644	0.00167699	0.11536	0.115232
ENSG00000155254	MARVELD1	protein_coding	MARVEL domain containing 1 [Source:HGNC Symbol;Acc:HGNC:28674]	83742	-0.0338852	0.0106817	0.0106643	838.725	842.575	-3.17227	-3.17742	0.00156756	0.00154006	0.10806	0.107095		ENSG00000130164	LDLR	protein_coding	low density lipoprotein receptor [Source:HGNC Symbol;Acc:HGNC:6547]	3949	0.0383867	0.0121228	0.0121008	836.511	840.354	3.16649	3.17224	0.00159882	0.00156764	0.108147	0.107983		ENSG00000151532	VTI1A	protein_coding	vesicle transport through interaction with t-SNAREs 1A [Source:HGNC Symbol;Acc:HGNC:17792]	143187	0.0143505	0.00454132	0.00455336	841.649	845.508	3.15999	3.15163	0.00163416	0.00168082	0.114775	0.115232
ENSG00000103502	CDIPT	protein_coding	CDP-diacylglycerol--inositol 3-phosphatidyltransferase [Source:HGNC Symbol;Acc:HGNC:1769]	10423	-0.0134745	0.00423785	0.00424451	839.011	842.869	-3.17956	-3.17457	0.00152911	0.0015551	0.107814	0.107608		ENSG00000086300	SNX10	protein_coding	sorting nexin 10 [Source:HGNC Symbol;Acc:HGNC:14974]	29887	0.0359394	0.0113548	0.011335	837.398	841.249	3.16514	3.17067	0.00160611	0.00157596	0.108147	0.107983		ENSG00000182704	TSKU	protein_coding	tsukushi, small leucine rich proteoglycan [Source:HGNC Symbol;Acc:HGNC:28850]	25987	-0.0256295	0.0081488	0.00813865	840.902	844.745	-3.14519	-3.14911	0.00171815	0.00169526	0.11536	0.115232
ENSG00000276600	RAB7B	protein_coding	RAB7B, member RAS oncogene family [Source:HGNC Symbol;Acc:HGNC:30513]	338382	-0.0349194	0.0110279	0.0110162	838.655	842.506	-3.16646	-3.16981	0.00159885	0.0015805	0.108686	0.108595		ENSG00000135363	LMO2	protein_coding	LIM domain only 2 [Source:HGNC Symbol;Acc:HGNC:6642]	4005	0.0433848	0.0137211	0.0136948	835.695	839.53	3.16192	3.16797	0.00162391	0.00159061	0.108147	0.107983		ENSG00000198162	MAN1A2	protein_coding	mannosidase alpha class 1A member 2 [Source:HGNC Symbol;Acc:HGNC:6822]	10905	0.0405131	0.0128856	0.0128669	838.897	842.723	3.14406	3.14864	0.00172483	0.00169812	0.11536	0.115232
ENSG00000167393	PPP2R3B	protein_coding	protein phosphatase 2 regulatory subunit B''beta [Source:HGNC Symbol;Acc:HGNC:13417]	28227	-0.0289369	0.00912273	0.00913118	837.864	841.718	-3.17195	-3.16902	0.00156932	0.00158482	0.10806	0.108595		ENSG00000167393	PPP2R3B	protein_coding	protein phosphatase 2 regulatory subunit B''beta [Source:HGNC Symbol;Acc:HGNC:13417]	28227	-0.0289283	0.00912881	0.00913716	836.861	840.719	-3.1689	-3.16601	0.00158577	0.00160117	0.108147	0.107983		ENSG00000130164	LDLR	protein_coding	low density lipoprotein receptor [Source:HGNC Symbol;Acc:HGNC:6547]	3949	0.0378998	0.0120746	0.0120529	840.37	844.206	3.13879	3.14446	0.00175568	0.00172215	0.11536	0.115232
ENSG00000286293	AP005901.5	lncRNA	novel transcript	NA	0.0324662	0.0102531	0.0102513	838.391	842.243	3.16649	3.16703	0.00159873	0.00159552	0.108686	0.108624		ENSG00000287326	AL589787.1	lncRNA	Novel transcript, antisense to C10orf90	728158	0.053047	0.0167793	0.0167584	837.848	841.703	3.16146	3.16541	0.00162626	0.00160437	0.108147	0.107983		ENSG00000144909	OSBPL11	protein_coding	oxysterol binding protein like 11 [Source:HGNC Symbol;Acc:HGNC:16397]	114885	0.0191692	0.00610011	0.00609754	840.362	844.205	3.14244	3.14376	0.00173421	0.00172621	0.11536	0.115232
ENSG00000116668	SWT1	protein_coding	SWT1 RNA endoribonuclease homolog [Source:HGNC Symbol;Acc:HGNC:16785]	54823	0.0223915	0.00709292	0.00708902	837.911	841.759	3.15689	3.15862	0.00165169	0.00164173	0.108686	0.108624		ENSG00000179222	MAGED1	protein_coding	MAGE family member D1 [Source:HGNC Symbol;Acc:HGNC:6813]	9500	-0.0286442	0.0090645	0.00905265	837.791	841.646	-3.16004	-3.16417	0.00163415	0.00161112	0.108147	0.107983		ENSG00000138678	GPAT3	protein_coding	glycerol-3-phosphate acyltransferase 3 [Source:HGNC Symbol;Acc:HGNC:28157]	84803	0.0356244	0.0113473	0.0113364	840.644	844.486	3.13945	3.14249	0.00175176	0.00173363	0.11536	0.115232
ENSG00000105983	LMBR1	protein_coding	limb development membrane protein 1 [Source:HGNC Symbol;Acc:HGNC:13243]	64327	0.0162335	0.00513789	0.00514118	838.677	842.532	3.15957	3.15754	0.00163669	0.00164769	0.108686	0.108624		ENSG00000125885	MCM8	protein_coding	minichromosome maintenance 8 homologous recombination repair factor [Source:HGNC Symbol;Acc:HGNC:16147]	84515	0.0206872	0.00653489	0.0065386	838.201	842.062	3.16565	3.16385	0.00160329	0.00161284	0.108147	0.107983		ENSG00000151468	CCDC3	protein_coding	coiled-coil domain containing 3 [Source:HGNC Symbol;Acc:HGNC:23813]	83643	-0.0615763	0.0196626	0.0196294	841.179	845.022	-3.13165	-3.13694	0.00179839	0.00176637	0.11536	0.115232
ENSG00000170471	RALGAPB	protein_coding	Ral GTPase activating protein non-catalytic beta subunit [Source:HGNC Symbol;Acc:HGNC:29221]	57148	0.0157563	0.00498952	0.0049926	838.245	842.099	3.15788	3.15593	0.00164609	0.00165675	0.108686	0.108624		ENSG00000089723	OTUB2	protein_coding	OTU deubiquitinase, ubiquitin aldehyde binding 2 [Source:HGNC Symbol;Acc:HGNC:20351]	78990	0.0441293	0.0139774	0.0139521	837.272	841.121	3.15718	3.16291	0.00165009	0.00161807	0.108147	0.107983		ENSG00000175764	TTLL11	protein_coding	tubulin tyrosine ligase like 11 [Source:HGNC Symbol;Acc:HGNC:18113]	158135	-0.0237375	0.00754272	0.00757072	841.347	845.209	-3.14708	-3.13544	0.00170718	0.0017753	0.11536	0.115232
ENSG00000169683	LRRC45	protein_coding	leucine rich repeat containing 45 [Source:HGNC Symbol;Acc:HGNC:28302]	201255	-0.0335272	0.0106277	0.0106251	837.951	841.8	-3.15469	-3.15546	0.001664	0.0016594	0.108686	0.108624		ENSG00000105983	LMBR1	protein_coding	limb development membrane protein 1 [Source:HGNC Symbol;Acc:HGNC:13243]	64327	0.0162691	0.00514094	0.00514417	837.66	841.519	3.16461	3.16262	0.00160898	0.00161963	0.108147	0.107983		ENSG00000170471	RALGAPB	protein_coding	Ral GTPase activating protein non-catalytic beta subunit [Source:HGNC Symbol;Acc:HGNC:29221]	57148	0.0154966	0.00494455	0.00494761	841.43	845.283	3.13408	3.13214	0.00178373	0.00179516	0.11536	0.115232
ENSG00000115073	ACTR1B	protein_coding	actin related protein 1B [Source:HGNC Symbol;Acc:HGNC:168]	10120	-0.0185126	0.00586597	0.00586742	836.461	840.306	-3.15593	-3.15515	0.00165715	0.00166129	0.108686	0.108624		ENSG00000155254	MARVELD1	protein_coding	MARVEL domain containing 1 [Source:HGNC Symbol;Acc:HGNC:28674]	83742	-0.0337027	0.0106772	0.0106599	837.719	841.572	-3.1565	-3.16164	0.00165385	0.00162501	0.108147	0.107983		ENSG00000166845	C18orf54	protein_coding	chromosome 18 open reading frame 54 [Source:HGNC Symbol;Acc:HGNC:13796]	162681	0.0431931	0.0138218	0.013796	841.645	845.491	3.125	3.13085	0.00183904	0.00180294	0.11536	0.115232
ENSG00000249898	MCPH1-AS1	lncRNA	MCPH1 antisense RNA 1 [Source:HGNC Symbol;Acc:HGNC:51655]	NA	0.0502556	0.0159524	0.0159314	837.577	841.419	3.15034	3.15449	0.00168872	0.00166488	0.108686	0.108624		ENSG00000169683	LRRC45	protein_coding	leucine rich repeat containing 45 [Source:HGNC Symbol;Acc:HGNC:28302]	201255	-0.0335875	0.010633	0.0106303	836.963	840.816	-3.1588	-3.1596	0.00164109	0.00163637	0.108147	0.107983		ENSG00000108509	CAMTA2	protein_coding	calmodulin binding transcription activator 2 [Source:HGNC Symbol;Acc:HGNC:18807]	23125	-0.019238	0.00614896	0.00614752	841.596	845.447	-3.12867	-3.1294	0.00181649	0.00181175	0.11536	0.115232
ENSG00000112697	TMEM30A	protein_coding	transmembrane protein 30A [Source:HGNC Symbol;Acc:HGNC:16667]	55754	0.0247106	0.00784166	0.00783458	837.924	841.77	3.15119	3.15404	0.00168384	0.00166743	0.108686	0.108624		ENSG00000108479	GALK1	protein_coding	galactokinase 1 [Source:HGNC Symbol;Acc:HGNC:4118]	2584	-0.0375994	0.0119083	0.0119007	835.88	839.725	-3.15742	-3.15943	0.00164884	0.00163738	0.108147	0.107983		ENSG00000144134	RABL2A	protein_coding	RAB, member of RAS oncogene family like 2A [Source:HGNC Symbol;Acc:HGNC:9799]	11159	-0.0360926	0.0115261	0.0115383	840.466	844.317	-3.13139	-3.12806	0.00180005	0.00182004	0.11536	0.115232
ENSG00000204370	SDHD	protein_coding	succinate dehydrogenase complex subunit D [Source:HGNC Symbol;Acc:HGNC:10683]	6392	0.0122182	0.00386499	0.00387409	838.141	842.002	3.16124	3.15381	0.00162747	0.0016687	0.108686	0.108624		ENSG00000148411	NACC2	protein_coding	NACC family member 2 [Source:HGNC Symbol;Acc:HGNC:23846]	138151	-0.0356457	0.0112986	0.0112885	837.089	840.94	-3.15489	-3.1577	0.00166297	0.00164693	0.108147	0.108105		ENSG00000204370	SDHD	protein_coding	succinate dehydrogenase complex subunit D [Source:HGNC Symbol;Acc:HGNC:10683]	6392	0.012038	0.00383981	0.00384878	841.083	844.941	3.13504	3.12774	0.00177801	0.00182196	0.11536	0.115232
ENSG00000144134	RABL2A	protein_coding	RAB, member of RAS oncogene family like 2A [Source:HGNC Symbol;Acc:HGNC:9799]	11159	-0.036656	0.0116195	0.0116318	837.387	841.241	-3.1547	-3.15137	0.00166399	0.0016826	0.108686	0.108624		ENSG00000144134	RABL2A	protein_coding	RAB, member of RAS oncogene family like 2A [Source:HGNC Symbol;Acc:HGNC:9799]	11159	-0.0366939	0.0116158	0.011628	836.415	840.272	-3.15897	-3.15566	0.00164016	0.00165841	0.108147	0.108352		ENSG00000170027	YWHAG	protein_coding	tyrosine 3-monooxygenase/tryptophan 5-monooxygenase activation protein gamma [Source:HGNC Symbol;Acc:HGNC:12852]	7532	0.0168395	0.00538447	0.00538749	839.851	843.698	3.12742	3.12567	0.00182426	0.00183476	0.11536	0.115232
ENSG00000251095	AC093866.1	lncRNA	novel transcript	NA	0.0401054	0.0127656	0.0127447	838.99	842.842	3.14167	3.14684	0.00173882	0.00170847	0.108686	0.108624		ENSG00000112697	TMEM30A	protein_coding	transmembrane protein 30A [Source:HGNC Symbol;Acc:HGNC:16667]	55754	0.0245992	0.00781801	0.00781098	836.998	840.848	3.14648	3.14931	0.00171095	0.00169439	0.109413	0.108733		ENSG00000137845	ADAM10	protein_coding	ADAM metallopeptidase domain 10 [Source:HGNC Symbol;Acc:HGNC:188]	102	0.0258973	0.00829355	0.00828559	840.949	844.793	3.12259	3.12559	0.00185405	0.00183518	0.11536	0.115232
ENSG00000170027	YWHAG	protein_coding	tyrosine 3-monooxygenase/tryptophan 5-monooxygenase activation protein gamma [Source:HGNC Symbol;Acc:HGNC:12852]	7532	0.0171228	0.00543865	0.00544166	836.79	840.638	3.14836	3.14662	0.00170014	0.00170991	0.108686	0.108624		ENSG00000170471	RALGAPB	protein_coding	Ral GTPase activating protein non-catalytic beta subunit [Source:HGNC Symbol;Acc:HGNC:29221]	57148	0.0157188	0.00498926	0.00499231	837.23	841.088	3.15052	3.14859	0.00168774	0.00169849	0.109252	0.108733		ENSG00000196873	CBWD3	protein_coding	COBW domain containing 3 [Source:HGNC Symbol;Acc:HGNC:18519]	445571	0.0395574	0.0126756	0.0126587	840.632	844.472	3.12076	3.12491	0.00186548	0.00183939	0.11536	0.115232
ENSG00000135363	LMO2	protein_coding	LIM domain only 2 [Source:HGNC Symbol;Acc:HGNC:6642]	4005	0.0430908	0.0137434	0.0137172	836.661	840.492	3.13538	3.14137	0.00177627	0.00174048	0.108686	0.108624		ENSG00000204370	SDHD	protein_coding	succinate dehydrogenase complex subunit D [Source:HGNC Symbol;Acc:HGNC:10683]	6392	0.0122039	0.00386725	0.0038763	837.138	841.002	3.1557	3.14833	0.00165839	0.0017	0.108147	0.108733		ENSG00000214279	SCART1	protein_coding	scavenger receptor family member expressed on T cells 1 [Source:HGNC Symbol;Acc:HGNC:32411]	619207	0.0403693	0.0129327	0.0129258	841.355	845.203	3.12149	3.12315	0.00186088	0.00185023	0.11536	0.115232
ENSG00000074855	ANO8	protein_coding	anoctamin 8 [Source:HGNC Symbol;Acc:HGNC:29329]	57719	-0.0233409	0.00742546	0.00743228	838.571	842.427	-3.14336	-3.14048	0.00172894	0.00174558	0.108686	0.108624		ENSG00000249898	MCPH1-AS1	lncRNA	MCPH1 antisense RNA 1 [Source:HGNC Symbol;Acc:HGNC:51655]	NA	0.0501633	0.0159594	0.0159383	836.583	840.429	3.14318	3.14735	0.00173015	0.0017057	0.109413	0.108733		ENSG00000166073	GPR176	protein_coding	G protein-coupled receptor 176 [Source:HGNC Symbol;Acc:HGNC:32370]	11245	-0.0677254	0.0217167	0.0216865	840.261	844.098	-3.11859	-3.12293	0.00187917	0.00185171	0.11536	0.115232
ENSG00000240771	ARHGEF25	protein_coding	Rho guanine nucleotide exchange factor 25 [Source:HGNC Symbol;Acc:HGNC:30275]	115557	-0.0581486	0.018537	0.0185183	836.635	840.472	-3.13689	-3.14007	0.00176724	0.00174814	0.108686	0.108624		ENSG00000116668	SWT1	protein_coding	SWT1 RNA endoribonuclease homolog [Source:HGNC Symbol;Acc:HGNC:16785]	54823	0.0222996	0.00709422	0.00709026	836.889	840.74	3.14335	3.1451	0.00172917	0.00171868	0.109413	0.108733		ENSG00000074855	ANO8	protein_coding	anoctamin 8 [Source:HGNC Symbol;Acc:HGNC:29329]	57719	-0.0230966	0.00739119	0.00739787	841.722	845.577	-3.12488	-3.12206	0.0018398	0.00185702	0.11536	0.115232
ENSG00000166471	TMEM41B	protein_coding	transmembrane protein 41B [Source:HGNC Symbol;Acc:HGNC:28948]	440026	0.0209455	0.0066791	0.0066754	838.317	842.167	3.13597	3.13771	0.0017726	0.00176197	0.108686	0.108624		ENSG00000064687	ABCA7	protein_coding	ATP binding cassette subfamily A member 7 [Source:HGNC Symbol;Acc:HGNC:37]	10347	-0.05138	0.0163825	0.016356	837.417	841.268	-3.13628	-3.14136	0.00177086	0.0017405	0.109413	0.108733		ENSG00000128311	TST	protein_coding	thiosulfate sulfurtransferase [Source:HGNC Symbol;Acc:HGNC:12388]	7263	-0.0253408	0.00811691	0.00811719	840.137	843.982	-3.12197	-3.12186	0.00185794	0.00185834	0.11536	0.115232
ENSG00000168077	SCARA3	protein_coding	scavenger receptor class A member 3 [Source:HGNC Symbol;Acc:HGNC:19000]	51435	-0.0269683	0.00860828	0.00859665	838.856	842.708	-3.13283	-3.13707	0.00179143	0.00176575	0.108686	0.108624		ENSG00000170027	YWHAG	protein_coding	tyrosine 3-monooxygenase/tryptophan 5-monooxygenase activation protein gamma [Source:HGNC Symbol;Acc:HGNC:12852]	7532	0.0170755	0.00543552	0.00543851	835.765	839.617	3.14147	3.13974	0.00174022	0.00175013	0.109413	0.108733		ENSG00000157593	SLC35B2	protein_coding	solute carrier family 35 member B2 [Source:HGNC Symbol;Acc:HGNC:16872]	347734	-0.0187949	0.00602122	0.0060213	842.064	845.918	-3.12144	-3.1214	0.00186109	0.00186108	0.11536	0.115232
ENSG00000125885	MCM8	protein_coding	minichromosome maintenance 8 homologous recombination repair factor [Source:HGNC Symbol;Acc:HGNC:16147]	84515	0.0205028	0.00653248	0.00653625	839.192	843.049	3.13859	3.13678	0.001757	0.00176746	0.108686	0.108624		ENSG00000115073	ACTR1B	protein_coding	actin related protein 1B [Source:HGNC Symbol;Acc:HGNC:168]	10120	-0.0184139	0.00586674	0.00586815	835.44	839.288	-3.1387	-3.13794	0.00175661	0.00176081	0.109413	0.108733		ENSG00000121931	LRIF1	protein_coding	ligand dependent nuclear receptor interacting factor 1 [Source:HGNC Symbol;Acc:HGNC:30299]	55791	0.0336926	0.0108169	0.0107988	840.758	844.598	3.11481	3.12004	0.00190308	0.00186971	0.11536	0.115232
ENSG00000110344	UBE4A	protein_coding	ubiquitination factor E4A [Source:HGNC Symbol;Acc:HGNC:12499]	9354	0.0147393	0.00469626	0.00470054	838.346	842.201	3.13851	3.13565	0.00175751	0.00177424	0.108686	0.108624		ENSG00000110344	UBE4A	protein_coding	ubiquitination factor E4A [Source:HGNC Symbol;Acc:HGNC:12499]	9354	0.0147543	0.00469922	0.00470345	837.333	841.192	3.13974	3.13692	0.00175031	0.00176675	0.109413	0.108733		ENSG00000134590	RTL8C	protein_coding	retrotransposon Gag like 8C [Source:HGNC Symbol;Acc:HGNC:2569]	8933	-0.0206066	0.00660806	0.00660475	840.503	844.346	-3.1184	-3.11996	0.00188033	0.00187022	0.11536	0.115232
ENSG00000130164	LDLR	protein_coding	low density lipoprotein receptor [Source:HGNC Symbol;Acc:HGNC:6547]	3949	0.0380397	0.0121545	0.0121325	837.573	841.413	3.12968	3.13535	0.00181063	0.00177612	0.108686	0.108624		ENSG00000240771	ARHGEF25	protein_coding	Rho guanine nucleotide exchange factor 25 [Source:HGNC Symbol;Acc:HGNC:30275]	115557	-0.0580877	0.0185509	0.018532	835.592	839.432	-3.13127	-3.13446	0.00180112	0.00178159	0.109413	0.108733		ENSG00000276600	RAB7B	protein_coding	RAB7B, member RAS oncogene family [Source:HGNC Symbol;Acc:HGNC:30513]	338382	-0.0340444	0.0109245	0.010913	841.618	845.467	-3.11635	-3.11962	0.00189324	0.0018723	0.11536	0.115232
ENSG00000148411	NACC2	protein_coding	NACC family member 2 [Source:HGNC Symbol;Acc:HGNC:23846]	138151	-0.0354915	0.0113377	0.0113276	838.076	841.924	-3.1304	-3.13319	0.0018062	0.00178902	0.108686	0.108624		ENSG00000213341	CHUK	protein_coding	component of inhibitor of nuclear factor kappa B kinase complex [Source:HGNC Symbol;Acc:HGNC:1974]	1147	0.0162728	0.00518888	0.00519196	837.632	841.491	3.1361	3.13424	0.0017719	0.00178277	0.109413	0.108733		ENSG00000249898	MCPH1-AS1	lncRNA	MCPH1 antisense RNA 1 [Source:HGNC Symbol;Acc:HGNC:51655]	NA	0.0492397	0.0158134	0.0157928	840.604	844.444	3.11379	3.11787	0.0019096	0.00188338	0.11536	0.115232
ENSG00000109113	RAB34	protein_coding	RAB34, member RAS oncogene family [Source:HGNC Symbol;Acc:HGNC:16519]	83871	-0.0334527	0.0107006	0.0106896	836.68	840.517	-3.12626	-3.12945	0.00183165	0.00181182	0.108686	0.108624		ENSG00000147316	MCPH1	protein_coding	microcephalin 1 [Source:HGNC Symbol;Acc:HGNC:6954]	79648	0.0210965	0.00673924	0.0067353	836.77	840.62	3.1304	3.13223	0.00180629	0.0017949	0.109413	0.108733		ENSG00000215301	DDX3X	protein_coding	DEAD-box helicase 3 X-linked [Source:HGNC Symbol;Acc:HGNC:2745]	1654	0.019439	0.00623236	0.0062349	841.198	845.049	3.11904	3.11777	0.0018762	0.00188394	0.11536	0.115232
ENSG00000108479	GALK1	protein_coding	galactokinase 1 [Source:HGNC Symbol;Acc:HGNC:4118]	2584	-0.0372695	0.0119185	0.011911	836.842	840.683	-3.12701	-3.12899	0.00182697	0.00181459	0.108686	0.108624		ENSG00000286293	AP005901.5	lncRNA	novel transcript	NA	0.0319082	0.0102023	0.0102006	837.311	841.166	3.12757	3.12808	0.00182355	0.00182014	0.109413	0.108733		ENSG00000152223	EPG5	protein_coding	ectopic P-granules autophagy protein 5 homolog [Source:HGNC Symbol;Acc:HGNC:29331]	57724	0.0192948	0.00619524	0.00619215	841.372	845.22	3.11446	3.11601	0.00190526	0.00189508	0.11536	0.115232
ENSG00000221909	FAM200A	protein_coding	family with sequence similarity 200 member A [Source:HGNC Symbol;Acc:HGNC:25401]	221786	0.0164361	0.00523111	0.00525447	838.182	842.05	3.14199	3.12802	0.00173703	0.00182045	0.108686	0.108624		ENSG00000166912	MTMR10	protein_coding	myotubularin related protein 10 [Source:HGNC Symbol;Acc:HGNC:25999]	54893	0.0295055	0.00944814	0.00943585	836.73	840.576	3.12289	3.12696	0.00185247	0.00182705	0.109413	0.108733		ENSG00000168216	LMBRD1	protein_coding	LMBR1 domain containing 1 [Source:HGNC Symbol;Acc:HGNC:23038]	55788	0.0184331	0.00591869	0.00591686	840.672	844.518	3.11438	3.11535	0.0019058	0.00189937	0.11536	0.115232
ENSG00000085449	WDFY1	protein_coding	WD repeat and FYVE domain containing 1 [Source:HGNC Symbol;Acc:HGNC:20451]	57590	0.0176536	0.00564469	0.00564405	838.347	842.199	3.12746	3.12782	0.00182412	0.00182166	0.108686	0.108624		ENSG00000138185	ENTPD1	protein_coding	ectonucleoside triphosphate diphosphohydrolase 1 [Source:HGNC Symbol;Acc:HGNC:3363]	953	0.0376537	0.0120642	0.0120435	836.274	840.115	3.1211	3.12646	0.00186366	0.00183015	0.109413	0.108733		ENSG00000249731	AC126768.2	lncRNA	novel transcript	NA	0.0350695	0.0112621	0.0112584	841.759	845.61	3.11394	3.11496	0.00190853	0.00190176	0.11536	0.115232
ENSG00000114026	OGG1	protein_coding	8-oxoguanine DNA glycosylase [Source:HGNC Symbol;Acc:HGNC:8125]	4968	-0.0260428	0.00832585	0.00833565	838.317	842.173	-3.12795	-3.12427	0.00182113	0.00184348	0.108686	0.108624		ENSG00000221909	FAM200A	protein_coding	family with sequence similarity 200 member A [Source:HGNC Symbol;Acc:HGNC:25401]	221786	0.0164312	0.00523445	0.0052577	837.164	841.036	3.13904	3.12516	0.00175445	0.0018381	0.109413	0.108733		ENSG00000055732	MCOLN3	protein_coding	mucolipin 3 [Source:HGNC Symbol;Acc:HGNC:13358]	55283	0.0417168	0.0134026	0.0133925	842.104	845.956	3.11259	3.11495	0.00191718	0.00190179	0.11536	0.115232
ENSG00000155959	VBP1	protein_coding	VHL binding protein 1 [Source:HGNC Symbol;Acc:HGNC:12662]	7411	0.013236	0.00423078	0.00423919	837.337	841.195	3.12851	3.1223	0.00181777	0.00185579	0.108686	0.108624		ENSG00000109189	USP46	protein_coding	ubiquitin specific peptidase 46 [Source:HGNC Symbol;Acc:HGNC:20075]	64854	0.0436675	0.0140001	0.0139733	837.201	841.049	3.11907	3.12506	0.00187632	0.0018387	0.109413	0.108733		ENSG00000251095	AC093866.1	lncRNA	novel transcript	NA	0.0395056	0.0127043	0.0126835	841.98	845.83	3.10964	3.11474	0.00193623	0.00190316	0.11536	0.115232
ENSG00000249731	AC126768.2	lncRNA	novel transcript	NA	0.03544	0.0113603	0.0113566	838.723	842.576	3.11962	3.12065	0.00187278	0.00186602	0.108686	0.108624		ENSG00000268894	PLCE1-AS1	lncRNA	PLCE1 antisense RNA 1 [Source:HGNC Symbol;Acc:HGNC:45193]	100128054	0.0453596	0.0145443	0.0145175	836.674	840.517	3.11872	3.12448	0.00187857	0.00184235	0.109413	0.108733		ENSG00000077264	PAK3	protein_coding	p21 (RAC1) activated kinase 3 [Source:HGNC Symbol;Acc:HGNC:8592]	5063	0.0484358	0.0155907	0.0155611	841.021	844.862	3.10672	3.11261	0.00195529	0.00191682	0.11536	0.115561
ENSG00000163960	UBXN7	protein_coding	UBX domain protein 7 [Source:HGNC Symbol;Acc:HGNC:29119]	26043	0.0178678	0.00572818	0.00572724	838.089	841.939	3.11927	3.11978	0.00187499	0.00187151	0.108686	0.108624		ENSG00000109113	RAB34	protein_coding	RAB34, member RAS oncogene family [Source:HGNC Symbol;Acc:HGNC:16519]	83871	-0.0332732	0.0106608	0.01065	835.714	839.555	-3.12109	-3.12426	0.00186379	0.00184379	0.109413	0.108733		ENSG00000166471	TMEM41B	protein_coding	transmembrane protein 41B [Source:HGNC Symbol;Acc:HGNC:28948]	440026	0.0206067	0.00662987	0.00662622	841.165	845.012	3.10816	3.10988	0.00194586	0.00193445	0.11536	0.115914
ENSG00000183963	SMTN	protein_coding	smoothelin [Source:HGNC Symbol;Acc:HGNC:11126]	6525	-0.0481251	0.0154551	0.0154303	837.32	841.158	-3.11386	-3.11887	0.00190941	0.00187731	0.108686	0.108624		ENSG00000166471	TMEM41B	protein_coding	transmembrane protein 41B [Source:HGNC Symbol;Acc:HGNC:28948]	440026	0.0208243	0.00667254	0.00666881	837.27	841.124	3.1209	3.12264	0.00186488	0.00185372	0.109413	0.108733		ENSG00000111615	KRR1	protein_coding	KRR1 small subunit processome component homolog [Source:HGNC Symbol;Acc:HGNC:5176]	11103	0.0142156	0.00456933	0.00457418	841.883	845.738	3.11109	3.10779	0.00192684	0.00194792	0.11536	0.115914
ENSG00000101972	STAG2	protein_coding	stromal antigen 2 [Source:HGNC Symbol;Acc:HGNC:11355]	10735	0.0203473	0.00653094	0.00652769	837.102	840.946	3.11552	3.11707	0.0018988	0.00188868	0.108686	0.108624		ENSG00000168077	SCARA3	protein_coding	scavenger receptor class A member 3 [Source:HGNC Symbol;Acc:HGNC:19000]	51435	-0.0267752	0.0085911	0.00857947	837.845	841.7	-3.11662	-3.12084	0.00189178	0.00186488	0.109413	0.108733		ENSG00000130810	PPAN	protein_coding	peter pan homolog [Source:HGNC Symbol;Acc:HGNC:9227]	56342	-0.0225597	0.00725394	0.00726275	840.704	844.557	-3.10999	-3.10621	0.00193405	0.00195832	0.11536	0.115914
ENSG00000213341	CHUK	protein_coding	component of inhibitor of nuclear factor kappa B kinase complex [Source:HGNC Symbol;Acc:HGNC:1974]	1147	0.0161788	0.00518995	0.00519306	838.636	842.491	3.11733	3.11546	0.00188723	0.00189881	0.108686	0.108624		ENSG00000183963	SMTN	protein_coding	smoothelin [Source:HGNC Symbol;Acc:HGNC:11126]	6525	-0.0481386	0.0154606	0.0154357	836.334	840.176	-3.11363	-3.11866	0.00191097	0.00187872	0.109413	0.108733		ENSG00000010539	ZNF200	protein_coding	zinc finger protein 200 [Source:HGNC Symbol;Acc:HGNC:12993]	7752	0.0190541	0.00613766	0.00613933	841.689	845.541	3.10445	3.10361	0.00197012	0.0019754	0.11536	0.115914
ENSG00000166912	MTMR10	protein_coding	myotubularin related protein 10 [Source:HGNC Symbol;Acc:HGNC:25999]	54893	0.0294209	0.00946634	0.00945405	837.659	841.501	3.10795	3.11199	0.00194749	0.00192105	0.108686	0.108624		ENSG00000085449	WDFY1	protein_coding	WD repeat and FYVE domain containing 1 [Source:HGNC Symbol;Acc:HGNC:20451]	57590	0.0175994	0.00564638	0.00564569	837.29	841.145	3.11694	3.11732	0.00188978	0.00188708	0.109413	0.108733		ENSG00000108479	GALK1	protein_coding	galactokinase 1 [Source:HGNC Symbol;Acc:HGNC:4118]	2584	-0.0366842	0.0118325	0.011825	839.889	843.728	-3.1003	-3.10226	0.00199775	0.00198445	0.11536	0.115914
ENSG00000160551	TAOK1	protein_coding	TAO kinase 1 [Source:HGNC Symbol;Acc:HGNC:29259]	57551	0.0230534	0.00741814	0.00741162	837.381	841.224	3.1077	3.11044	0.00194915	0.0019311	0.108686	0.108624		ENSG00000056998	GYG2	protein_coding	glycogenin 2 [Source:HGNC Symbol;Acc:HGNC:4700]	8908	-0.0417761	0.013399	0.0134032	837.888	841.746	-3.11784	-3.11688	0.00188402	0.00188983	0.109413	0.108733		ENSG00000143384	MCL1	protein_coding	MCL1 apoptosis regulator, BCL2 family member [Source:HGNC Symbol;Acc:HGNC:6943]	4170	0.0146952	0.00472883	0.00473996	840.888	844.747	3.10758	3.10028	0.00194966	0.0019975	0.11536	0.115914
ENSG00000138678	GPAT3	protein_coding	glycerol-3-phosphate acyltransferase 3 [Source:HGNC Symbol;Acc:HGNC:28157]	84803	0.0355019	0.0114331	0.0114219	837.507	841.35	3.1052	3.10822	0.0019655	0.00194547	0.108686	0.108624		ENSG00000251095	AC093866.1	lncRNA	novel transcript	NA	0.0392363	0.0126178	0.0125971	838.027	841.883	3.1096	3.1147	0.00193674	0.00190371	0.109413	0.108733		ENSG00000169683	LRRC45	protein_coding	leucine rich repeat containing 45 [Source:HGNC Symbol;Acc:HGNC:28302]	201255	-0.0326707	0.0105435	0.010541	840.969	844.816	-3.09865	-3.09939	0.00200871	0.00200343	0.11536	0.115914
ENSG00000126351	THRA	protein_coding	thyroid hormone receptor alpha [Source:HGNC Symbol;Acc:HGNC:11796]	7067	-0.0350417	0.0112934	0.0112795	838.085	841.931	-3.10286	-3.10667	0.00198091	0.00195553	0.108686	0.108624		ENSG00000114026	OGG1	protein_coding	8-oxoguanine DNA glycosylase [Source:HGNC Symbol;Acc:HGNC:8125]	4968	-0.0259454	0.00833085	0.00834056	837.351	841.21	-3.11437	-3.11075	0.00190611	0.00192911	0.109413	0.108733		ENSG00000126432	PRDX5	protein_coding	peroxiredoxin 5 [Source:HGNC Symbol;Acc:HGNC:9355]	25824	-0.0180131	0.00581373	0.00581303	841.573	845.424	-3.09837	-3.09874	0.00201052	0.00200775	0.11536	0.115914
ENSG00000147316	MCPH1	protein_coding	microcephalin 1 [Source:HGNC Symbol;Acc:HGNC:6954]	79648	0.0209247	0.00674207	0.00673816	837.698	841.545	3.1036	3.1054	0.00197604	0.00196389	0.108686	0.108624		ENSG00000155959	VBP1	protein_coding	VHL binding protein 1 [Source:HGNC Symbol;Acc:HGNC:12662]	7411	0.0131904	0.00423205	0.00424041	836.33	840.191	3.1168	3.11065	0.00189078	0.00192979	0.109413	0.108733		ENSG00000286293	AP005901.5	lncRNA	novel transcript	NA	0.0315688	0.0101896	0.0101878	841.361	845.211	3.09815	3.09869	0.00201205	0.00200814	0.11536	0.115914
ENSG00000138185	ENTPD1	protein_coding	ectonucleoside triphosphate diphosphohydrolase 1 [Source:HGNC Symbol;Acc:HGNC:3363]	953	0.0375307	0.0121068	0.0120861	837.208	841.045	3.09997	3.10528	0.00200019	0.00196471	0.108686	0.108624		ENSG00000163960	UBXN7	protein_coding	UBX domain protein 7 [Source:HGNC Symbol;Acc:HGNC:29119]	26043	0.0178089	0.00572685	0.00572588	837.071	840.925	3.10973	3.11025	0.00193602	0.00193233	0.109413	0.108733		ENSG00000167393	PPP2R3B	protein_coding	protein phosphatase 2 regulatory subunit B''beta [Source:HGNC Symbol;Acc:HGNC:13417]	28227	-0.0281056	0.00906316	0.00907156	840.871	844.723	-3.10108	-3.09821	0.00199247	0.00201135	0.11536	0.115914
ENSG00000110492	MDK	protein_coding	midkine [Source:HGNC Symbol;Acc:HGNC:6972]	4192	-0.038609	0.0124526	0.012436	837.027	840.864	-3.10048	-3.10462	0.00199679	0.00196907	0.108686	0.108624		ENSG00000101972	STAG2	protein_coding	stromal antigen 2 [Source:HGNC Symbol;Acc:HGNC:11355]	10735	0.0202621	0.00652655	0.00652329	836.063	839.909	3.10457	3.10612	0.00196978	0.00195929	0.109413	0.108733		ENSG00000176473	WDR25	protein_coding	WD repeat domain 25 [Source:HGNC Symbol;Acc:HGNC:21064]	79446	-0.0213566	0.00687556	0.00689421	840.978	844.838	-3.10616	-3.09776	0.00195896	0.0020144	0.11536	0.115914
ENSG00000084463	WBP11	protein_coding	WW domain binding protein 11 [Source:HGNC Symbol;Acc:HGNC:16461]	51729	0.0146529	0.00472079	0.00472469	838.279	842.134	3.1039	3.10134	0.001974	0.00199063	0.108686	0.108624		ENSG00000128274	A4GALT	protein_coding	alpha 1,4-galactosyltransferase (P blood group) [Source:HGNC Symbol;Acc:HGNC:18149]	53947	-0.0337669	0.0108897	0.0108736	837.868	841.723	-3.10083	-3.10539	0.00199442	0.00196393	0.109413	0.108733		ENSG00000166106	ADAMTS15	protein_coding	ADAM metallopeptidase with thrombospondin type 1 motif 15 [Source:HGNC Symbol;Acc:HGNC:16305]	170689	-0.0511605	0.0165625	0.016534	841.036	844.878	-3.08894	-3.09427	0.00207475	0.00203797	0.117051	0.115914
ENSG00000112031	MTRF1L	protein_coding	mitochondrial translational release factor 1 like [Source:HGNC Symbol;Acc:HGNC:21051]	54516	0.0139947	0.00449887	0.00451257	838.244	842.106	3.11072	3.10128	0.00192948	0.00199108	0.108686	0.108624		ENSG00000143384	MCL1	protein_coding	MCL1 apoptosis regulator, BCL2 family member [Source:HGNC Symbol;Acc:HGNC:6943]	4170	0.0146722	0.00471349	0.00472512	837.018	840.882	3.11282	3.10515	0.0019161	0.00196556	0.109413	0.108733		ENSG00000254004	ZNF260	protein_coding	zinc finger protein 260 [Source:HGNC Symbol;Acc:HGNC:13499]	339324	0.0205903	0.00666317	0.00666076	840.878	844.725	3.09016	3.09128	0.00206637	0.00205838	0.117051	0.115914
ENSG00000143384	MCL1	protein_coding	MCL1 apoptosis regulator, BCL2 family member [Source:HGNC Symbol;Acc:HGNC:6943]	4170	0.0148331	0.00477183	0.00478307	837.949	841.809	3.10847	3.10116	0.00194413	0.00199187	0.108686	0.108624		ENSG00000160551	TAOK1	protein_coding	TAO kinase 1 [Source:HGNC Symbol;Acc:HGNC:29259]	57551	0.0229775	0.00740986	0.00740332	836.402	840.249	3.10093	3.10367	0.00199382	0.00197538	0.109413	0.108733		ENSG00000186417	GLDN	protein_coding	gliomedin [Source:HGNC Symbol;Acc:HGNC:29514]	342035	0.0434095	0.0140718	0.0140461	840.79	844.629	3.08485	3.09051	0.00210318	0.00206366	0.117601	0.115914
ENSG00000123200	ZC3H13	protein_coding	zinc finger CCCH-type containing 13 [Source:HGNC Symbol;Acc:HGNC:20368]	23091	0.0129621	0.00417519	0.00418225	834.176	838.028	3.10456	3.09932	0.00196997	0.00200443	0.108686	0.108624		ENSG00000166073	GPR176	protein_coding	G protein-coupled receptor 176 [Source:HGNC Symbol;Acc:HGNC:32370]	11245	-0.0676341	0.021823	0.0217926	836.041	839.882	-3.0992	-3.10354	0.00200538	0.00197628	0.109413	0.108733		ENSG00000164877	MICALL2	protein_coding	MICAL like 2 [Source:HGNC Symbol;Acc:HGNC:29672]	79778	-0.0563704	0.0182611	0.0182431	840.93	844.774	-3.08692	-3.08995	0.00208876	0.00206748	0.117363	0.115914
ENSG00000124104	SNX21	protein_coding	sorting nexin family member 21 [Source:HGNC Symbol;Acc:HGNC:16154]	90203	-0.0352882	0.0113965	0.0113885	837.712	841.558	-3.0964	-3.09858	0.00202411	0.00200914	0.108686	0.108624		ENSG00000122591	FAM126A	protein_coding	family with sequence similarity 126 member A [Source:HGNC Symbol;Acc:HGNC:24587]	84668	0.0283734	0.00915844	0.00914515	837.529	841.381	3.09806	3.10257	0.00201292	0.00198259	0.109413	0.108733		ENSG00000114767	RRP9	protein_coding	ribosomal RNA processing 9, U3 small nucleolar RNA binding protein [Source:HGNC Symbol;Acc:HGNC:16829]	9136	-0.0232445	0.0075122	0.00752266	840.974	844.829	-3.09423	-3.08992	0.00203855	0.00206767	0.116405	0.115914
ENSG00000134590	RTL8C	protein_coding	retrotransposon Gag like 8C [Source:HGNC Symbol;Acc:HGNC:2569]	8933	-0.0206087	0.00665692	0.00665359	837.568	841.414	-3.09583	-3.09738	0.00202796	0.0020172	0.108686	0.108624		ENSG00000126351	THRA	protein_coding	thyroid hormone receptor alpha [Source:HGNC Symbol;Acc:HGNC:11796]	7067	-0.0350118	0.0113004	0.0112864	837.068	840.918	-3.09829	-3.10212	0.00201142	0.00198556	0.109413	0.108733		ENSG00000102531	FNDC3A	protein_coding	fibronectin type III domain containing 3A [Source:HGNC Symbol;Acc:HGNC:20296]	22862	0.0380831	0.0123489	0.0123303	840.156	843.992	3.08392	3.08859	0.00210974	0.00207696	0.117601	0.115914
ENSG00000213639	PPP1CB	protein_coding	protein phosphatase 1 catalytic subunit beta [Source:HGNC Symbol;Acc:HGNC:9282]	5500	0.0258822	0.00836376	0.00835631	838.552	842.403	3.09456	3.09732	0.00203645	0.00201749	0.108686	0.108624		ENSG00000116039	ATP6V1B1	protein_coding	ATPase H+ transporting V1 subunit B1 [Source:HGNC Symbol;Acc:HGNC:853]	525	-0.0363923	0.0117514	0.0117315	836.467	840.31	-3.09685	-3.1021	0.00202115	0.00198577	0.109413	0.108733		ENSG00000241685	ARPC1A	protein_coding	actin related protein 2/3 complex subunit 1A [Source:HGNC Symbol;Acc:HGNC:703]	10552	-0.0108411	0.00349876	0.00351012	841.215	845.077	-3.09856	-3.08854	0.00200929	0.00207722	0.11536	0.115914
ENSG00000116039	ATP6V1B1	protein_coding	ATPase H+ transporting V1 subunit B1 [Source:HGNC Symbol;Acc:HGNC:853]	525	-0.0364394	0.0117887	0.0117687	837.205	841.042	-3.09106	-3.09629	0.0020605	0.00202459	0.108686	0.108624		ENSG00000155100	OTUD6B	protein_coding	OTU deubiquitinase 6B [Source:HGNC Symbol;Acc:HGNC:24281]	51633	0.0206154	0.00664936	0.00665187	837.295	841.151	3.10036	3.09919	0.00199759	0.00200509	0.109413	0.108733		ENSG00000203950	RTL8A	protein_coding	retrotransposon Gag like 8A [Source:HGNC Symbol;Acc:HGNC:24514]	26071	-0.0237303	0.00768237	0.00768509	840.904	844.754	-3.08892	-3.08783	0.00207487	0.00208211	0.117051	0.115914
ENSG00000107897	ACBD5	protein_coding	acyl-CoA binding domain containing 5 [Source:HGNC Symbol;Acc:HGNC:23338]	91452	0.0163151	0.00526769	0.00527008	838.645	842.5	3.0972	3.0958	0.00201862	0.00202779	0.108686	0.108624		ENSG00000139324	TMTC3	protein_coding	transmembrane O-mannosyltransferase targeting cadherins 3 [Source:HGNC Symbol;Acc:HGNC:26899]	160418	0.0228231	0.00737435	0.00736757	837.097	840.948	3.09493	3.09778	0.00203409	0.00201456	0.109413	0.108733		ENSG00000163630	SYNPR	protein_coding	synaptoporin [Source:HGNC Symbol;Acc:HGNC:16507]	132204	0.113239	0.0367534	0.0366821	840.022	843.854	3.08104	3.08703	0.00213002	0.00208773	0.117945	0.115914
ENSG00000122591	FAM126A	protein_coding	family with sequence similarity 126 member A [Source:HGNC Symbol;Acc:HGNC:24587]	84668	0.0282929	0.00915537	0.00914214	838.569	842.418	3.09031	3.09478	0.00206552	0.00203467	0.108686	0.108624		ENSG00000267943	AC010328.1	lncRNA	novel transcript	NA	0.0445256	0.0144082	0.0143803	838.225	842.082	3.0903	3.0963	0.00206557	0.00202443	0.109413	0.108733		ENSG00000185271	KLHL33	protein_coding	kelch like family member 33 [Source:HGNC Symbol;Acc:HGNC:31952]	123103	0.0492338	0.0159942	0.0159775	840.806	844.649	3.07822	3.08145	0.00215001	0.00212675	0.117945	0.116717
ENSG00000215301	DDX3X	protein_coding	DEAD-box helicase 3 X-linked [Source:HGNC Symbol;Acc:HGNC:2745]	1654	0.0194792	0.00629431	0.00629683	838.324	842.177	3.09473	3.09349	0.00203537	0.00204349	0.108686	0.108624		ENSG00000107897	ACBD5	protein_coding	acyl-CoA binding domain containing 5 [Source:HGNC Symbol;Acc:HGNC:23338]	91452	0.0163076	0.0052712	0.00527353	837.644	841.502	3.09372	3.09236	0.00204224	0.00205125	0.109413	0.108733		ENSG00000124104	SNX21	protein_coding	sorting nexin family member 21 [Source:HGNC Symbol;Acc:HGNC:16154]	90203	-0.0348923	0.0113326	0.0113245	840.604	844.448	-3.07894	-3.08112	0.00214491	0.0021291	0.117945	0.116717
ENSG00000077264	PAK3	protein_coding	p21 (RAC1) activated kinase 3 [Source:HGNC Symbol;Acc:HGNC:8592]	5063	0.0484413	0.0156915	0.0156617	838.205	842.05	3.0871	3.09298	0.0020877	0.00204692	0.108686	0.108624		ENSG00000123200	ZC3H13	protein_coding	zinc finger CCCH-type containing 13 [Source:HGNC Symbol;Acc:HGNC:20368]	23091	0.0129403	0.00417777	0.00418478	833.1	836.956	3.09742	3.09223	0.00201759	0.00205245	0.109413	0.108733		ENSG00000240771	ARHGEF25	protein_coding	Rho guanine nucleotide exchange factor 25 [Source:HGNC Symbol;Acc:HGNC:30275]	115557	-0.0564972	0.0183571	0.0183387	839.431	843.265	-3.07767	-3.08076	0.00215406	0.00213173	0.117945	0.116717
ENSG00000267943	AC010328.1	lncRNA	novel transcript	NA	0.0444232	0.0143948	0.014367	839.205	843.058	3.08606	3.09203	0.00209486	0.00205336	0.108686	0.108624		ENSG00000084463	WBP11	protein_coding	WW domain binding protein 11 [Source:HGNC Symbol;Acc:HGNC:16461]	51729	0.0146092	0.00472103	0.00472489	837.222	841.08	3.09448	3.09196	0.0020371	0.00205399	0.109413	0.108733		ENSG00000011405	PIK3C2A	protein_coding	phosphatidylinositol-4-phosphate 3-kinase catalytic subunit type 2 alpha [Source:HGNC Symbol;Acc:HGNC:8971]	5286	0.0254445	0.00828129	0.00827113	840.499	844.339	3.07253	3.0763	0.00219098	0.00216342	0.117945	0.116717
ENSG00000101400	SNTA1	protein_coding	syntrophin alpha 1 [Source:HGNC Symbol;Acc:HGNC:11167]	6640	-0.0436448	0.014129	0.0141255	835.711	839.548	-3.08902	-3.0898	0.00207464	0.00206894	0.108686	0.108624		ENSG00000213639	PPP1CB	protein_coding	protein phosphatase 1 catalytic subunit beta [Source:HGNC Symbol;Acc:HGNC:9282]	5500	0.0258338	0.00836396	0.00835646	837.522	841.376	3.08871	3.09148	0.00207664	0.00205727	0.109413	0.108733		ENSG00000166340	TPP1	protein_coding	tripeptidyl peptidase 1 [Source:HGNC Symbol;Acc:HGNC:2073]	1200	0.0230678	0.00750355	0.0074994	840.675	844.52	3.07425	3.07595	0.00217852	0.00216594	0.117945	0.116717
ENSG00000166073	GPR176	protein_coding	G protein-coupled receptor 176 [Source:HGNC Symbol;Acc:HGNC:32370]	11245	-0.0674112	0.021853	0.0218226	836.984	840.821	-3.08475	-3.08905	0.00210417	0.00207399	0.108686	0.108624		ENSG00000134590	RTL8C	protein_coding	retrotransposon Gag like 8C [Source:HGNC Symbol;Acc:HGNC:2569]	8933	-0.020574	0.00666016	0.00665677	836.551	840.4	-3.08912	-3.09069	0.00207389	0.00206276	0.109413	0.108733		ENSG00000108379	WNT3	protein_coding	Wnt family member 3 [Source:HGNC Symbol;Acc:HGNC:12782]	7473	-0.0362354	0.0117769	0.0117866	841.519	845.372	-3.07683	-3.0743	0.00215988	0.0021778	0.117945	0.116717
ENSG00000168216	LMBRD1	protein_coding	LMBR1 domain containing 1 [Source:HGNC Symbol;Acc:HGNC:23038]	55788	0.0184384	0.00597609	0.0059742	837.389	841.235	3.08536	3.08633	0.00209992	0.0020928	0.108686	0.108624		ENSG00000077264	PAK3	protein_coding	p21 (RAC1) activated kinase 3 [Source:HGNC Symbol;Acc:HGNC:8592]	5063	0.0484247	0.0157033	0.0156734	837.193	841.041	3.08372	3.08961	0.0021114	0.00207012	0.109413	0.108733		ENSG00000105856	HBP1	protein_coding	HMG-box transcription factor 1 [Source:HGNC Symbol;Acc:HGNC:23200]	26959	0.0188564	0.00613735	0.00613637	840.712	844.559	3.07239	3.07288	0.00219196	0.00218807	0.117945	0.116717
ENSG00000130193	THEM6	protein_coding	thioesterase superfamily member 6 [Source:HGNC Symbol;Acc:HGNC:29656]	51337	-0.0292976	0.00950072	0.00949273	837.074	840.915	-3.08372	-3.08632	0.00211137	0.00209293	0.108686	0.108624		ENSG00000105205	CLC	protein_coding	Charcot-Leyden crystal galectin [Source:HGNC Symbol;Acc:HGNC:2014]	1178	0.0529514	0.0171532	0.017142	835.775	839.619	3.08698	3.08899	0.00208876	0.0020745	0.109413	0.108733		ENSG00000116039	ATP6V1B1	protein_coding	ATPase H+ transporting V1 subunit B1 [Source:HGNC Symbol;Acc:HGNC:853]	525	-0.0358227	0.0116774	0.0116578	839.974	843.807	-3.06768	-3.07285	0.00222646	0.00218839	0.117945	0.116717
ENSG00000261613	AC093525.6	lncRNA	novel transcript, antisense to PDPK1	NA	-0.030178	0.00975968	0.00977815	837.918	841.776	-3.09211	-3.08627	0.00205319	0.00209319	0.108686	0.108624		ENSG00000101400	SNTA1	protein_coding	syntrophin alpha 1 [Source:HGNC Symbol;Acc:HGNC:11167]	6640	-0.0436808	0.0141482	0.0141445	834.594	838.434	-3.08738	-3.08819	0.00208608	0.00208014	0.109413	0.108733		ENSG00000163362	INAVA	protein_coding	innate immunity activator [Source:HGNC Symbol;Acc:HGNC:25599]	55765	-0.0559935	0.0182524	0.0182228	840.93	844.771	-3.06773	-3.07271	0.00222604	0.0021893	0.117945	0.116717
ENSG00000156345	CDK20	protein_coding	cyclin dependent kinase 20 [Source:HGNC Symbol;Acc:HGNC:21420]	23552	-0.0235303	0.00761076	0.00762458	837.807	841.665	-3.09171	-3.08611	0.00205594	0.00209434	0.108686	0.108624		ENSG00000112031	MTRF1L	protein_coding	mitochondrial translational release factor 1 like [Source:HGNC Symbol;Acc:HGNC:21051]	54516	0.0138807	0.00448119	0.00449496	837.262	841.128	3.09754	3.08805	0.00201648	0.00208089	0.109413	0.108733		ENSG00000167136	ENDOG	protein_coding	endonuclease G [Source:HGNC Symbol;Acc:HGNC:3346]	2021	-0.0592808	0.0193161	0.0192929	840.939	844.782	-3.06898	-3.07268	0.00221683	0.00218953	0.117945	0.116717
ENSG00000197345	MRPL21	protein_coding	mitochondrial ribosomal protein L21 [Source:HGNC Symbol;Acc:HGNC:14479]	219927	-0.0185324	0.00599726	0.0060052	838.497	842.354	-3.09014	-3.08605	0.0020667	0.00209466	0.108686	0.108624		ENSG00000130193	THEM6	protein_coding	thioesterase superfamily member 6 [Source:HGNC Symbol;Acc:HGNC:29656]	51337	-0.0292926	0.00949403	0.00948599	836.144	839.989	-3.08537	-3.08799	0.00209993	0.00208143	0.109413	0.108733		ENSG00000189319	FAM53B	protein_coding	family with sequence similarity 53 member B [Source:HGNC Symbol;Acc:HGNC:28968]	9679	-0.0314421	0.0102483	0.0102347	841.697	845.546	-3.06804	-3.07211	0.00222369	0.00219359	0.117945	0.116717
ENSG00000188130	MAPK12	protein_coding	mitogen-activated protein kinase 12 [Source:HGNC Symbol;Acc:HGNC:6874]	6300	-0.0491264	0.0159265	0.0159209	837.201	841.045	-3.08456	-3.08566	0.0021055	0.00209749	0.108686	0.108624		ENSG00000215301	DDX3X	protein_coding	DEAD-box helicase 3 X-linked [Source:HGNC Symbol;Acc:HGNC:2745]	1654	0.0194537	0.00629792	0.00630038	837.302	841.159	3.08891	3.0877	0.00207528	0.00208333	0.109413	0.108733		ENSG00000138459	SLC35A5	protein_coding	solute carrier family 35 member A5 [Source:HGNC Symbol;Acc:HGNC:20792]	55032	0.0221513	0.00722569	0.00721871	840.603	844.445	3.06563	3.06859	0.00224159	0.0022194	0.117945	0.117139
ENSG00000089723	OTUB2	protein_coding	OTU deubiquitinase, ubiquitin aldehyde binding 2 [Source:HGNC Symbol;Acc:HGNC:20351]	78990	0.0431927	0.0140383	0.0140129	838.405	842.252	3.07677	3.08236	0.00216058	0.00212058	0.108686	0.108624		ENSG00000110492	MDK	protein_coding	midkine [Source:HGNC Symbol;Acc:HGNC:6972]	4192	-0.0383873	0.0124497	0.0124331	835.885	839.725	-3.08338	-3.08751	0.0021139	0.00208477	0.109413	0.108733		ENSG00000166912	MTMR10	protein_coding	myotubularin related protein 10 [Source:HGNC Symbol;Acc:HGNC:25999]	54893	0.0287133	0.00937652	0.00936442	840.34	844.178	3.06226	3.06621	0.00226675	0.00223698	0.117945	0.117139
ENSG00000109189	USP46	protein_coding	ubiquitin specific peptidase 46 [Source:HGNC Symbol;Acc:HGNC:20075]	64854	0.0433164	0.0140869	0.01406	838.031	841.874	3.07494	3.08083	0.00217379	0.00213135	0.108686	0.108624		ENSG00000166133	RPUSD2	protein_coding	RNA pseudouridine synthase domain containing 2 [Source:HGNC Symbol;Acc:HGNC:24180]	27079	-0.0208831	0.00674629	0.00676586	838.165	842.029	-3.0955	-3.08654	0.00203017	0.0020913	0.109413	0.108733		ENSG00000096717	SIRT1	protein_coding	sirtuin 1 [Source:HGNC Symbol;Acc:HGNC:14929]	23411	0.0191491	0.00624778	0.00624547	840.62	844.465	3.06495	3.06608	0.0022466	0.00223791	0.117945	0.117139
ENSG00000166133	RPUSD2	protein_coding	RNA pseudouridine synthase domain containing 2 [Source:HGNC Symbol;Acc:HGNC:24180]	27079	-0.020968	0.00679006	0.00680931	839.17	843.031	-3.08804	-3.07931	0.00208111	0.00214204	0.108686	0.108624		ENSG00000261613	AC093525.6	lncRNA	novel transcript, antisense to PDPK1	NA	-0.0301954	0.00976534	0.0097837	836.952	840.814	-3.0921	-3.0863	0.00205337	0.0020931	0.109413	0.108733		ENSG00000104626	ERI1	protein_coding	exoribonuclease 1 [Source:HGNC Symbol;Acc:HGNC:23994]	90459	0.0186748	0.00609498	0.00609286	841.775	845.626	3.06397	3.06504	0.00225383	0.00224558	0.117945	0.117139
ENSG00000164818	DNAAF5	protein_coding	dynein axonemal assembly factor 5 [Source:HGNC Symbol;Acc:HGNC:26013]	54919	-0.0205258	0.00666147	0.00666579	837.811	841.663	-3.08127	-3.07928	0.00212858	0.00214242	0.108686	0.108624		ENSG00000249731	AC126768.2	lncRNA	novel transcript	NA	0.0349133	0.0113169	0.0113132	837.637	841.493	3.08505	3.08606	0.00210201	0.00209468	0.109413	0.108733		ENSG00000136560	TANK	protein_coding	TRAF family member associated NFKB activator [Source:HGNC Symbol;Acc:HGNC:11562]	10010	0.0171714	0.00560457	0.00560393	841.792	845.644	3.06382	3.06418	0.0022549	0.00225196	0.117945	0.117139
ENSG00000126432	PRDX5	protein_coding	peroxiredoxin 5 [Source:HGNC Symbol;Acc:HGNC:9355]	25824	-0.0180428	0.00586073	0.00586003	838.667	842.52	-3.0786	-3.07897	0.00214748	0.00214453	0.108686	0.108624		ENSG00000142327	RNPEPL1	protein_coding	arginyl aminopeptidase like 1 [Source:HGNC Symbol;Acc:HGNC:10079]	57140	-0.0229256	0.00743688	0.0074298	837.328	841.181	-3.08269	-3.08563	0.00211862	0.00209774	0.109413	0.108733		ENSG00000186918	ZNF395	protein_coding	zinc finger protein 395 [Source:HGNC Symbol;Acc:HGNC:18737]	55893	-0.0262851	0.00859767	0.00858604	840.21	844.047	-3.05724	-3.06138	0.00230462	0.00227302	0.118155	0.117139
ENSG00000086666	ZFAND6	protein_coding	zinc finger AN1-type containing 6 [Source:HGNC Symbol;Acc:HGNC:30164]	54469	0.0123797	0.00401362	0.00402182	838.983	842.842	3.08443	3.07815	0.00210624	0.00215037	0.108686	0.108624		ENSG00000188130	MAPK12	protein_coding	mitogen-activated protein kinase 12 [Source:HGNC Symbol;Acc:HGNC:6874]	6300	-0.0491372	0.015932	0.0159262	836.208	840.056	-3.08419	-3.08532	0.00210817	0.0021	0.109413	0.108733		ENSG00000287326	AL589787.1	lncRNA	Novel transcript, antisense to C10orf90	728158	0.0511972	0.0167475	0.0167268	841.766	845.615	3.057	3.06079	0.00230628	0.00227728	0.118155	0.117139
ENSG00000176903	PNMA1	protein_coding	PNMA family member 1 [Source:HGNC Symbol;Acc:HGNC:9158]	9240	-0.0295988	0.00962496	0.00961628	838.281	842.129	-3.07521	-3.07799	0.00217179	0.00215157	0.108686	0.108624		ENSG00000168216	LMBRD1	protein_coding	LMBR1 domain containing 1 [Source:HGNC Symbol;Acc:HGNC:23038]	55788	0.0184225	0.00597966	0.00597771	836.399	840.249	3.08087	3.08187	0.00213153	0.00212413	0.109619	0.108733		ENSG00000160551	TAOK1	protein_coding	TAO kinase 1 [Source:HGNC Symbol;Acc:HGNC:29259]	57551	0.0225039	0.00736021	0.00735376	840.206	844.045	3.0575	3.06018	0.00230262	0.002282	0.118155	0.117139
ENSG00000141258	SGSM2	protein_coding	small G protein signaling modulator 2 [Source:HGNC Symbol;Acc:HGNC:29026]	9905	-0.0334788	0.0108986	0.0108824	838.202	842.048	-3.07185	-3.07641	0.00219613	0.00216283	0.108686	0.108624		ENSG00000156345	CDK20	protein_coding	cyclin dependent kinase 20 [Source:HGNC Symbol;Acc:HGNC:21420]	23552	-0.0234792	0.00760975	0.00762352	836.862	840.724	-3.08542	-3.07984	0.00209954	0.00213848	0.109413	0.108733		ENSG00000172215	CXCR6	protein_coding	C-X-C motif chemokine receptor 6 [Source:HGNC Symbol;Acc:HGNC:16647]	10663	-0.0531926	0.0174169	0.0173844	841.281	845.124	-3.05408	-3.0598	0.00232862	0.00228482	0.118155	0.117139
ENSG00000008952	SEC62	protein_coding	SEC62 homolog, preprotein translocation factor [Source:HGNC Symbol;Acc:HGNC:11846]	7095	0.0201733	0.00655936	0.00655746	837.906	841.755	3.0755	3.07639	0.00216971	0.00216301	0.108686	0.108624		ENSG00000008952	SEC62	protein_coding	SEC62 homolog, preprotein translocation factor [Source:HGNC Symbol;Acc:HGNC:11846]	7095	0.0201948	0.00656157	0.00655962	836.927	840.779	3.07774	3.07866	0.00215374	0.00214691	0.109619	0.108733		ENSG00000114796	KLHL24	protein_coding	kelch like family member 24 [Source:HGNC Symbol;Acc:HGNC:25947]	54800	0.0234661	0.00767777	0.00766922	841.674	845.523	3.05637	3.05978	0.00231109	0.00228491	0.118155	0.117139
ENSG00000251136	AF117829.1	lncRNA	novel transcript	101929709	0.0292522	0.0095222	0.00951203	839.176	843.03	3.072	3.07528	0.00219494	0.00217086	0.108686	0.108624		ENSG00000143153	ATP1B1	protein_coding	ATPase Na+/K+ transporting subunit beta 1 [Source:HGNC Symbol;Acc:HGNC:804]	481	0.0357933	0.0116521	0.011636	835.336	839.171	3.07184	3.07609	0.00219639	0.00216537	0.109619	0.108733		ENSG00000114026	OGG1	protein_coding	8-oxoguanine DNA glycosylase [Source:HGNC Symbol;Acc:HGNC:8125]	4968	-0.0252881	0.00825814	0.00826785	841.227	845.081	-3.0622	-3.05861	0.00226705	0.00229382	0.117945	0.117168
ENSG00000273611	ZNHIT3	protein_coding	zinc finger HIT-type containing 3 [Source:HGNC Symbol;Acc:HGNC:12309]	9326	-0.0151495	0.00491227	0.00492655	836.72	840.584	-3.08401	-3.07508	0.00210938	0.00217255	0.108686	0.108624		ENSG00000124104	SNX21	protein_coding	sorting nexin family member 21 [Source:HGNC Symbol;Acc:HGNC:16154]	90203	-0.0350369	0.0114003	0.0113922	836.654	840.503	-3.07333	-3.07551	0.00218547	0.00216941	0.109619	0.108733		ENSG00000124570	SERPINB6	protein_coding	serpin family B member 6 [Source:HGNC Symbol;Acc:HGNC:8950]	5269	-0.0207709	0.00680065	0.00679517	841.657	845.507	-3.05426	-3.05672	0.00232726	0.00230808	0.118155	0.11747
ENSG00000115839	RAB3GAP1	protein_coding	RAB3 GTPase activating protein catalytic subunit 1 [Source:HGNC Symbol;Acc:HGNC:17063]	22930	0.0220533	0.00717924	0.00717419	837.988	841.836	3.07181	3.07397	0.00219641	0.00218043	0.108686	0.108624		ENSG00000143622	RIT1	protein_coding	Ras like without CAAX 1 [Source:HGNC Symbol;Acc:HGNC:10023]	6016	0.0156268	0.0050763	0.00508113	836.306	840.162	3.07839	3.07546	0.00214917	0.00216984	0.109619	0.108733		ENSG00000164485	IL22RA2	protein_coding	interleukin 22 receptor subunit alpha 2 [Source:HGNC Symbol;Acc:HGNC:14901]	116379	0.0556047	0.018235	0.0182048	840.005	843.839	3.04933	3.05439	0.00236545	0.00232605	0.118669	0.117574
ENSG00000174106	LEMD3	protein_coding	LEM domain containing 3 [Source:HGNC Symbol;Acc:HGNC:28887]	23592	0.01996	0.00649844	0.00649535	838.604	842.456	3.07151	3.07297	0.00219855	0.00218762	0.108686	0.108624		ENSG00000141258	SGSM2	protein_coding	small G protein signaling modulator 2 [Source:HGNC Symbol;Acc:HGNC:29026]	9905	-0.0334803	0.010906	0.0108898	837.197	841.046	-3.06989	-3.07447	0.00221049	0.00217686	0.109619	0.108733		ENSG00000108582	CPD	protein_coding	carboxypeptidase D [Source:HGNC Symbol;Acc:HGNC:2301]	1362	0.0248318	0.00813691	0.00813018	840.34	844.181	3.05175	3.05428	0.00234665	0.00232687	0.118326	0.117574
ENSG00000155100	OTUD6B	protein_coding	OTU deubiquitinase 6B [Source:HGNC Symbol;Acc:HGNC:24281]	51633	0.0204353	0.00664924	0.00665179	838.324	842.177	3.07333	3.07216	0.00218532	0.00219355	0.108686	0.108624		ENSG00000182704	TSKU	protein_coding	tsukushi, small leucine rich proteoglycan [Source:HGNC Symbol;Acc:HGNC:28850]	25987	-0.0252429	0.00822842	0.00821805	836.785	840.633	-3.06777	-3.07164	0.0022261	0.00219744	0.109619	0.108733		ENSG00000137106	GRHPR	protein_coding	glyoxylate and hydroxypyruvate reductase [Source:HGNC Symbol;Acc:HGNC:4570]	9380	-0.0138361	0.00453058	0.00453638	840.061	843.913	-3.05392	-3.05002	0.00232996	0.00235979	0.118155	0.117817
ENSG00000185247	MAGEA11	protein_coding	MAGE family member A11 [Source:HGNC Symbol;Acc:HGNC:6798]	4110	0.0426225	0.0138981	0.013877	838.256	842.102	3.06678	3.07144	0.00223324	0.00219877	0.108686	0.108624		ENSG00000176903	PNMA1	protein_coding	PNMA family member 1 [Source:HGNC Symbol;Acc:HGNC:9158]	9240	-0.029557	0.0096321	0.00962334	837.259	841.111	-3.06859	-3.07139	0.00221999	0.00219922	0.109619	0.108733		ENSG00000100485	SOS2	protein_coding	SOS Ras/Rho guanine nucleotide exchange factor 2 [Source:HGNC Symbol;Acc:HGNC:11188]	6655	0.0292195	0.00959534	0.00958165	840.224	844.06	3.04517	3.04952	0.00239805	0.00236365	0.118743	0.117817
ENSG00000246145	RRS1-AS1	lncRNA	RRS1 antisense RNA 1 (head to head) [Source:HGNC Symbol;Acc:HGNC:50465]	100505676	0.0458752	0.0149466	0.0149387	838.008	841.856	3.06927	3.0709	0.002215	0.00220273	0.108686	0.108624		ENSG00000138678	GPAT3	protein_coding	glycerol-3-phosphate acyltransferase 3 [Source:HGNC Symbol;Acc:HGNC:28157]	84803	0.0349481	0.0113911	0.01138	836.702	840.55	3.06802	3.071	0.00222428	0.0022021	0.109619	0.108733		ENSG00000196712	NF1	protein_coding	neurofibromin 1 [Source:HGNC Symbol;Acc:HGNC:7765]	4763	0.0178835	0.00586814	0.0058677	837.212	841.041	3.04755	3.04778	0.0023796	0.00237751	0.118743	0.117817
ENSG00000116266	STXBP3	protein_coding	syntaxin binding protein 3 [Source:HGNC Symbol;Acc:HGNC:11446]	6814	0.0153748	0.00500412	0.00500666	838.137	841.99	3.07243	3.07087	0.00219192	0.00220293	0.108686	0.108624		ENSG00000115839	RAB3GAP1	protein_coding	RAB3 GTPase activating protein catalytic subunit 1 [Source:HGNC Symbol;Acc:HGNC:17063]	22930	0.021973	0.00716471	0.00715969	836.991	840.843	3.06684	3.06899	0.00223291	0.00221675	0.109619	0.108733		ENSG00000119414	PPP6C	protein_coding	protein phosphatase 6 catalytic subunit [Source:HGNC Symbol;Acc:HGNC:9323]	5537	0.0131889	0.00432241	0.00432817	841.323	845.177	3.05129	3.04723	0.00235017	0.00238144	0.118326	0.117817
ENSG00000064687	ABCA7	protein_coding	ATP binding cassette subfamily A member 7 [Source:HGNC Symbol;Acc:HGNC:37]	10347	-0.0506513	0.0165222	0.0164955	838.284	842.13	-3.06564	-3.07062	0.00224169	0.00220477	0.108686	0.108624		ENSG00000126432	PRDX5	protein_coding	peroxiredoxin 5 [Source:HGNC Symbol;Acc:HGNC:9355]	25824	-0.0179803	0.00586127	0.00586052	837.675	841.532	-3.06765	-3.06804	0.00222692	0.00222371	0.109619	0.108733		ENSG00000107438	PDLIM1	protein_coding	PDZ and LIM domain 1 [Source:HGNC Symbol;Acc:HGNC:2067]	9124	-0.0297302	0.00977256	0.0097573	840.738	844.578	-3.04221	-3.04697	0.00242147	0.00238354	0.119188	0.117817
ENSG00000137106	GRHPR	protein_coding	glyoxylate and hydroxypyruvate reductase [Source:HGNC Symbol;Acc:HGNC:4570]	9380	-0.0140588	0.00457284	0.00457867	837.26	841.115	-3.07441	-3.0705	0.00217761	0.00220573	0.108686	0.108624		ENSG00000121671	CRY2	protein_coding	cryptochrome circadian regulator 2 [Source:HGNC Symbol;Acc:HGNC:2385]	1408	-0.0144006	0.00468774	0.00469522	836.715	840.575	-3.07198	-3.06708	0.00219532	0.00223086	0.109619	0.108733		ENSG00000008952	SEC62	protein_coding	SEC62 homolog, preprotein translocation factor [Source:HGNC Symbol;Acc:HGNC:11846]	7095	0.0197832	0.00649629	0.00649446	840.656	844.502	3.0453	3.04616	0.00239697	0.00238989	0.118743	0.117817
ENSG00000010539	ZNF200	protein_coding	zinc finger protein 200 [Source:HGNC Symbol;Acc:HGNC:12993]	7752	0.0189901	0.00618543	0.00618709	838.697	842.552	3.07013	3.06931	0.00220862	0.00221432	0.108686	0.108624		ENSG00000086666	ZFAND6	protein_coding	zinc finger AN1-type containing 6 [Source:HGNC Symbol;Acc:HGNC:30164]	54469	0.0123282	0.00401318	0.00402135	837.995	841.858	3.07192	3.06568	0.00219563	0.00224108	0.109619	0.108733		ENSG00000123124	WWP1	protein_coding	WW domain containing E3 ubiquitin protein ligase 1 [Source:HGNC Symbol;Acc:HGNC:17004]	11059	0.0185619	0.00609623	0.00609369	841.759	845.61	3.04482	3.04609	0.00240073	0.00239039	0.118743	0.117817
ENSG00000160801	PTH1R	protein_coding	parathyroid hormone 1 receptor [Source:HGNC Symbol;Acc:HGNC:9608]	5745	-0.05691	0.0185672	0.0185417	837.933	841.777	-3.06508	-3.0693	0.00224589	0.00221442	0.108686	0.108624		ENSG00000197345	MRPL21	protein_coding	mitochondrial ribosomal protein L21 [Source:HGNC Symbol;Acc:HGNC:14479]	219927	-0.0183002	0.00596214	0.00597026	837.499	841.36	-3.0694	-3.06522	0.00221406	0.00224452	0.109619	0.108733		ENSG00000213639	PPP1CB	protein_coding	protein phosphatase 1 catalytic subunit beta [Source:HGNC Symbol;Acc:HGNC:9282]	5500	0.0252041	0.00829328	0.00828592	841.452	845.3	3.0391	3.0418	0.0024463	0.00242436	0.119188	0.119074
ENSG00000105205	CLC	protein_coding	Charcot-Leyden crystal galectin [Source:HGNC Symbol;Acc:HGNC:2014]	1178	0.0525479	0.0171353	0.0171242	836.752	840.592	3.06665	3.06863	0.00223436	0.00221944	0.108686	0.108624		ENSG00000185247	MAGEA11	protein_coding	MAGE family member A11 [Source:HGNC Symbol;Acc:HGNC:6798]	4110	0.0425191	0.0139058	0.0138846	837.254	841.104	3.05766	3.06232	0.00230166	0.00226616	0.109619	0.108733		ENSG00000122958	VPS26A	protein_coding	VPS26, retromer complex component A [Source:HGNC Symbol;Acc:HGNC:12711]	9559	0.0173103	0.00569625	0.00569545	840.322	844.166	3.0389	3.03933	0.00244797	0.00244419	0.119188	0.119605
ENSG00000176473	WDR25	protein_coding	WD repeat domain 25 [Source:HGNC Symbol;Acc:HGNC:21064]	79446	-0.0213026	0.00692776	0.00694657	837.967	841.829	-3.07497	-3.06664	0.00217354	0.00223398	0.108686	0.108624		ENSG00000160801	PTH1R	protein_coding	parathyroid hormone 1 receptor [Source:HGNC Symbol;Acc:HGNC:9608]	5745	-0.0568201	0.0185819	0.0185562	836.904	840.752	-3.05782	-3.06205	0.00230051	0.00226825	0.109619	0.108733		ENSG00000143554	SLC27A3	protein_coding	solute carrier family 27 member 3 [Source:HGNC Symbol;Acc:HGNC:10997]	11000	-0.0306094	0.0100849	0.0100785	841.409	845.257	-3.03517	-3.03709	0.002478	0.00246208	0.119188	0.119605
ENSG00000182704	TSKU	protein_coding	tsukushi, small leucine rich proteoglycan [Source:HGNC Symbol;Acc:HGNC:28850]	25987	-0.0251801	0.00822648	0.00821617	837.763	841.607	-3.06087	-3.06471	0.00227739	0.00224835	0.108686	0.108624		ENSG00000105856	HBP1	protein_coding	HMG-box transcription factor 1 [Source:HGNC Symbol;Acc:HGNC:23200]	26959	0.018962	0.00620382	0.00620272	836.92	840.773	3.0565	3.05704	0.00231055	0.0023061	0.109619	0.108733		ENSG00000066422	ZBTB11	protein_coding	zinc finger and BTB domain containing 11 [Source:HGNC Symbol;Acc:HGNC:16740]	27107	0.0210516	0.00694438	0.00693945	840.771	844.615	3.03146	3.03361	0.00250837	0.00249041	0.119188	0.119605
ENSG00000105856	HBP1	protein_coding	HMG-box transcription factor 1 [Source:HGNC Symbol;Acc:HGNC:23200]	26959	0.0189822	0.00619995	0.00619891	837.922	841.772	3.06167	3.06219	0.00227132	0.00226713	0.108686	0.108624		ENSG00000174106	LEMD3	protein_coding	LEM domain containing 3 [Source:HGNC Symbol;Acc:HGNC:28887]	23592	0.019837	0.00649453	0.00649141	837.593	841.449	3.05442	3.05589	0.00232633	0.00231476	0.109619	0.108733		ENSG00000165813	CCDC186	protein_coding	coiled-coil domain containing 186 [Source:HGNC Symbol;Acc:HGNC:24349]	55088	0.0257373	0.0084952	0.00848409	841.066	844.91	3.02963	3.03359	0.00252349	0.00249056	0.119188	0.119605
ENSG00000143153	ATP1B1	protein_coding	ATPase Na+/K+ transporting subunit beta 1 [Source:HGNC Symbol;Acc:HGNC:804]	481	0.0356264	0.0116504	0.0116344	836.36	840.192	3.05795	3.06217	0.00229951	0.00226742	0.108686	0.108624		ENSG00000107798	LIPA	protein_coding	lipase A, lysosomal acid type [Source:HGNC Symbol;Acc:HGNC:6617]	3988	0.0253496	0.00830942	0.00829893	837.941	841.797	3.05071	3.05457	0.00235492	0.00232487	0.109619	0.108733		ENSG00000115839	RAB3GAP1	protein_coding	RAB3 GTPase activating protein catalytic subunit 1 [Source:HGNC Symbol;Acc:HGNC:17063]	22930	0.0215547	0.00711073	0.00710579	840.909	844.755	3.03129	3.0334	0.00250979	0.00249217	0.119188	0.119605
ENSG00000268894	PLCE1-AS1	lncRNA	PLCE1 antisense RNA 1 [Source:HGNC Symbol;Acc:HGNC:45193]	100128054	0.0444301	0.0145402	0.0145135	837.798	841.639	3.05567	3.0613	0.00231674	0.00227381	0.108686	0.108624		ENSG00000137106	GRHPR	protein_coding	glyoxylate and hydroxypyruvate reductase [Source:HGNC Symbol;Acc:HGNC:4570]	9380	-0.0139656	0.00456657	0.0045724	836.304	840.162	-3.05822	-3.05432	0.00229751	0.00232693	0.109619	0.108733		ENSG00000143153	ATP1B1	protein_coding	ATPase Na+/K+ transporting subunit beta 1 [Source:HGNC Symbol;Acc:HGNC:804]	481	0.0350165	0.0115618	0.011546	838.828	842.655	3.02863	3.03279	0.00253189	0.00249733	0.119188	0.119605
ENSG00000254004	ZNF260	protein_coding	zinc finger protein 260 [Source:HGNC Symbol;Acc:HGNC:13499]	339324	0.0205142	0.00670738	0.00670495	838.155	842.005	3.05846	3.05957	0.00229555	0.00228681	0.108686	0.108624		ENSG00000273611	ZNHIT3	protein_coding	zinc finger HIT-type containing 3 [Source:HGNC Symbol;Acc:HGNC:12309]	9326	-0.0150067	0.00489992	0.00491424	835.786	839.653	-3.06265	-3.05372	0.0022642	0.00233157	0.109619	0.108733		ENSG00000176903	PNMA1	protein_coding	PNMA family member 1 [Source:HGNC Symbol;Acc:HGNC:9158]	9240	-0.0289179	0.00954794	0.00953936	841.503	845.351	-3.02871	-3.03143	0.00253103	0.00250821	0.119188	0.119605
ENSG00000139324	TMTC3	protein_coding	transmembrane O-mannosyltransferase targeting cadherins 3 [Source:HGNC Symbol;Acc:HGNC:26899]	160418	0.0225786	0.00739299	0.00738618	838.087	841.934	3.05406	3.05687	0.0023291	0.00230726	0.108686	0.108624		ENSG00000164818	DNAAF5	protein_coding	dynein axonemal assembly factor 5 [Source:HGNC Symbol;Acc:HGNC:26013]	54919	-0.0202472	0.00662989	0.00663435	836.698	840.553	-3.05392	-3.05187	0.00233025	0.00234575	0.109619	0.108733		ENSG00000116266	STXBP3	protein_coding	syntaxin binding protein 3 [Source:HGNC Symbol;Acc:HGNC:11446]	6814	0.0150599	0.00496572	0.00496824	840.849	844.699	3.03276	3.03123	0.0024977	0.00250996	0.119188	0.119605
ENSG00000169071	ROR2	protein_coding	receptor tyrosine kinase like orphan receptor 2 [Source:HGNC Symbol;Acc:HGNC:10257]	4920	-0.0622128	0.0203854	0.0203574	837.133	840.971	-3.05183	-3.05603	0.00234635	0.00231373	0.108686	0.108624		ENSG00000116266	STXBP3	protein_coding	syntaxin binding protein 3 [Source:HGNC Symbol;Acc:HGNC:11446]	6814	0.0151829	0.00497235	0.00497501	837.223	841.08	3.05346	3.05183	0.00233374	0.00234598	0.109619	0.108733		ENSG00000130304	SLC27A1	protein_coding	solute carrier family 27 member 1 [Source:HGNC Symbol;Acc:HGNC:10995]	376497	-0.0347845	0.0114877	0.0114778	841.523	845.372	-3.02799	-3.03058	0.002537	0.00251521	0.119188	0.119605
ENSG00000129538	RNASE1	protein_coding	ribonuclease A family member 1, pancreatic [Source:HGNC Symbol;Acc:HGNC:10044]	6035	-0.0404617	0.013281	0.013256	838.579	842.427	-3.04658	-3.05234	0.00238708	0.00234195	0.108686	0.108624		ENSG00000246145	RRS1-AS1	lncRNA	RRS1 antisense RNA 1 (head to head) [Source:HGNC Symbol;Acc:HGNC:50465]	100505676	0.045568	0.0149416	0.0149335	837.017	840.869	3.04974	3.05139	0.00236252	0.00234943	0.109619	0.108733		ENSG00000164054	SHISA5	protein_coding	shisa family member 5 [Source:HGNC Symbol;Acc:HGNC:30376]	51246	-0.0145416	0.00479465	0.00480026	841.539	845.393	-3.03287	-3.02933	0.00249673	0.00252557	0.119188	0.119605
ENSG00000186660	ZFP91	protein_coding	ZFP91 zinc finger protein [Source:HGNC Symbol;Acc:HGNC:14983]	80829	0.0193133	0.00633088	0.00632796	837.22	841.064	3.05065	3.05206	0.00235543	0.00234422	0.108686	0.108624		ENSG00000261236	BOP1	protein_coding	BOP1 ribosomal biogenesis factor [Source:HGNC Symbol;Acc:HGNC:15519]	23246	-0.024548	0.008045	0.00804642	836.838	840.692	-3.05134	-3.0508	0.00235017	0.00235401	0.109619	0.108733		ENSG00000023892	DEF6	protein_coding	DEF6 guanine nucleotide exchange factor [Source:HGNC Symbol;Acc:HGNC:2760]	50619	-0.0240214	0.00793262	0.00793063	841.064	844.912	-3.02817	-3.02894	0.0025355	0.00252885	0.119188	0.119605
ENSG00000189319	FAM53B	protein_coding	family with sequence similarity 53 member B [Source:HGNC Symbol;Acc:HGNC:28968]	9679	-0.0314243	0.0103104	0.0102967	838.378	842.226	-3.04783	-3.05188	0.00237734	0.00234549	0.108686	0.108624		ENSG00000254004	ZNF260	protein_coding	zinc finger protein 260 [Source:HGNC Symbol;Acc:HGNC:13499]	339324	0.0204609	0.0067106	0.0067081	837.166	841.019	3.04904	3.05018	0.00236799	0.00235881	0.109619	0.108733		ENSG00000238227	TMEM250	protein_coding	transmembrane protein 250 [Source:HGNC Symbol;Acc:HGNC:31009]	90120	-0.0141275	0.00466163	0.00466683	841.865	845.72	-3.0306	-3.02722	0.00251537	0.00254299	0.119188	0.119726
ENSG00000142327	RNPEPL1	protein_coding	arginyl aminopeptidase like 1 [Source:HGNC Symbol;Acc:HGNC:10079]	57140	-0.0227233	0.00745505	0.00744795	838.31	842.159	-3.04804	-3.05094	0.0023757	0.00235277	0.108686	0.108624		ENSG00000176473	WDR25	protein_coding	WD repeat domain 25 [Source:HGNC Symbol;Acc:HGNC:21064]	79446	-0.0211342	0.00691457	0.00693345	836.96	840.825	-3.05648	-3.04816	0.00231067	0.00237458	0.109619	0.108733		ENSG00000155959	VBP1	protein_coding	VHL binding protein 1 [Source:HGNC Symbol;Acc:HGNC:12662]	7411	0.0127714	0.00421152	0.00421975	840.2	844.056	3.0325	3.02659	0.00249989	0.00254844	0.119188	0.119726
ENSG00000128274	A4GALT	protein_coding	alpha 1,4-galactosyltransferase (P blood group) [Source:HGNC Symbol;Acc:HGNC:18149]	53947	-0.0333689	0.0109537	0.0109375	838.791	842.641	-3.04636	-3.05086	0.0023888	0.0023534	0.108686	0.108624		ENSG00000182179	UBA7	protein_coding	ubiquitin like modifier activating enzyme 7 [Source:HGNC Symbol;Acc:HGNC:12471]	7318	-0.0301465	0.00990053	0.00989063	837.197	841.048	-3.04494	-3.04798	0.00240017	0.00237591	0.109619	0.108733		ENSG00000185247	MAGEA11	protein_coding	MAGE family member A11 [Source:HGNC Symbol;Acc:HGNC:6798]	4110	0.0416553	0.0137992	0.0137783	841.128	844.972	3.01868	3.02324	0.00261539	0.00257637	0.120867	0.120502
ENSG00000163694	RBM47	protein_coding	RNA binding motif protein 47 [Source:HGNC Symbol;Acc:HGNC:30358]	54502	0.0163596	0.0053626	0.00536429	836.99	840.838	3.05068	3.04972	0.00235527	0.00236241	0.108686	0.108624		ENSG00000189319	FAM53B	protein_coding	family with sequence similarity 53 member B [Source:HGNC Symbol;Acc:HGNC:28968]	9679	-0.0313941	0.0103171	0.0103033	837.392	841.244	-3.04292	-3.04699	0.00241608	0.00238364	0.109619	0.108733		ENSG00000239282	CASTOR1	protein_coding	cytosolic arginine sensor for mTORC1 subunit 1 [Source:HGNC Symbol;Acc:HGNC:34423]	652968	-0.0274645	0.00909889	0.00908908	841.634	845.483	-3.01845	-3.02171	0.00261734	0.00258931	0.120867	0.120502
ENSG00000162777	DENND2D	protein_coding	DENN domain containing 2D [Source:HGNC Symbol;Acc:HGNC:26192]	79961	0.0269559	0.0088518	0.00883967	838.139	841.985	3.04525	3.04943	0.00239761	0.00236456	0.108686	0.108624		ENSG00000169071	ROR2	protein_coding	receptor tyrosine kinase like orphan receptor 2 [Source:HGNC Symbol;Acc:HGNC:10257]	4920	-0.0620823	0.0204066	0.0203784	836.096	839.937	-3.04226	-3.04647	0.00242147	0.00238787	0.109619	0.108733		ENSG00000186660	ZFP91	protein_coding	ZFP91 zinc finger protein [Source:HGNC Symbol;Acc:HGNC:14983]	80829	0.0189307	0.00626932	0.00626647	840.291	844.134	3.01957	3.02094	0.0026079	0.0025959	0.120867	0.120502
ENSG00000056998	GYG2	protein_coding	glycogenin 2 [Source:HGNC Symbol;Acc:HGNC:4700]	8908	-0.0413732	0.0135647	0.013568	839.004	842.86	-3.05007	-3.04932	0.00235985	0.0023653	0.108686	0.108624		ENSG00000111077	TNS2	protein_coding	tensin 2 [Source:HGNC Symbol;Acc:HGNC:19737]	23371	-0.0379726	0.0124859	0.0124652	837.116	840.965	-3.04125	-3.04629	0.00242945	0.0023892	0.109619	0.108733		ENSG00000116668	SWT1	protein_coding	SWT1 RNA endoribonuclease homolog [Source:HGNC Symbol;Acc:HGNC:16785]	54823	0.0212642	0.00704703	0.00704317	840.79	844.635	3.01747	3.01913	0.00262578	0.00261126	0.120867	0.120502
ENSG00000163602	RYBP	protein_coding	RING1 and YY1 binding protein [Source:HGNC Symbol;Acc:HGNC:10480]	23429	0.0358411	0.0117731	0.0117555	838.038	841.883	3.04432	3.04889	0.002405	0.00236875	0.108686	0.108624		ENSG00000163602	RYBP	protein_coding	RING1 and YY1 binding protein [Source:HGNC Symbol;Acc:HGNC:10480]	23429	0.0358097	0.0117733	0.0117556	837.038	840.886	3.0416	3.04619	0.00242664	0.00239001	0.109619	0.108733		ENSG00000076685	NT5C2	protein_coding	5'-nucleotidase, cytosolic II [Source:HGNC Symbol;Acc:HGNC:8022]	22978	0.0136247	0.00450842	0.00451309	841.558	845.413	3.02205	3.01892	0.00258675	0.00261297	0.120867	0.120502
ENSG00000243749	TMEM35B	protein_coding	transmembrane protein 35B [Source:HGNC Symbol;Acc:HGNC:40021]	100506144	-0.02699	0.00885563	0.00885405	839.018	842.873	-3.04778	-3.04833	0.00237764	0.00237306	0.108686	0.108624		ENSG00000167136	ENDOG	protein_coding	endonuclease G [Source:HGNC Symbol;Acc:HGNC:3346]	2021	-0.0589092	0.0193647	0.0193414	836.706	840.553	-3.04209	-3.04576	0.00242277	0.00239341	0.109619	0.108733		ENSG00000099957	P2RX6	protein_coding	purinergic receptor P2X 6 [Source:HGNC Symbol;Acc:HGNC:8538]	9127	-0.0553209	0.0183419	0.0183272	841.587	845.436	-3.01609	-3.01851	0.00263755	0.00261645	0.120867	0.120502
ENSG00000105662	CRTC1	protein_coding	CREB regulated transcription coactivator 1 [Source:HGNC Symbol;Acc:HGNC:16062]	23373	-0.023797	0.00780466	0.007812	838.098	841.953	-3.04908	-3.04622	0.00236761	0.00238968	0.108686	0.108624		ENSG00000129538	RNASE1	protein_coding	ribonuclease A family member 1, pancreatic [Source:HGNC Symbol;Acc:HGNC:10044]	6035	-0.0403748	0.0132848	0.0132597	837.58	841.431	-3.03917	-3.04493	0.00244603	0.00239985	0.109619	0.108733		ENSG00000103044	HAS3	protein_coding	hyaluronan synthase 3 [Source:HGNC Symbol;Acc:HGNC:4820]	3038	-0.0534884	0.0177581	0.0177332	839.605	843.437	-3.01206	-3.01629	0.00267263	0.00263573	0.120867	0.12061
ENSG00000143622	RIT1	protein_coding	Ras like without CAAX 1 [Source:HGNC Symbol;Acc:HGNC:10023]	6016	0.0154985	0.0050835	0.00508833	837.22	841.072	3.04879	3.04589	0.00236994	0.00239229	0.108686	0.108624		ENSG00000138459	SLC35A5	protein_coding	solute carrier family 35 member A5 [Source:HGNC Symbol;Acc:HGNC:20792]	55032	0.0221427	0.00728158	0.00727447	836.75	840.598	3.04092	3.04389	0.0024321	0.00240814	0.109619	0.108733		ENSG00000115073	ACTR1B	protein_coding	actin related protein 1B [Source:HGNC Symbol;Acc:HGNC:168]	10120	-0.017557	0.00582416	0.00582558	839.489	843.332	-3.01451	-3.01377	0.00265143	0.00265743	0.120867	0.12061
ENSG00000165813	CCDC186	protein_coding	coiled-coil domain containing 186 [Source:HGNC Symbol;Acc:HGNC:24349]	55088	0.0260372	0.0085598	0.00854857	838.257	842.104	3.0418	3.0458	0.00242492	0.00239293	0.108686	0.108624		ENSG00000163694	RBM47	protein_coding	RNA binding motif protein 47 [Source:HGNC Symbol;Acc:HGNC:30358]	54502	0.0163314	0.00536476	0.0053664	836.009	839.86	3.0442	3.04327	0.00240607	0.00241311	0.109619	0.108733		ENSG00000171621	SPSB1	protein_coding	splA/ryanodine receptor domain and SOCS box containing 1 [Source:HGNC Symbol;Acc:HGNC:30628]	80176	-0.0530222	0.0176312	0.0176025	839.925	843.758	-3.0073	-3.0122	0.0027144	0.00267105	0.120867	0.12061
ENSG00000138459	SLC35A5	protein_coding	solute carrier family 35 member A5 [Source:HGNC Symbol;Acc:HGNC:20792]	55032	0.0221418	0.00727681	0.00726976	837.757	841.602	3.04279	3.04574	0.00241712	0.00239347	0.108686	0.108624		ENSG00000163362	INAVA	protein_coding	innate immunity activator [Source:HGNC Symbol;Acc:HGNC:25599]	55765	-0.0556625	0.0183256	0.0182957	837.2	841.049	-3.03742	-3.04238	0.00246018	0.00242006	0.109709	0.108733		ENSG00000139926	FRMD6	protein_coding	FERM domain containing 6 [Source:HGNC Symbol;Acc:HGNC:19839]	122786	0.0213773	0.00710375	0.00709719	841.347	845.194	3.00929	3.01207	0.00269671	0.00267201	0.120867	0.12061
ENSG00000111077	TNS2	protein_coding	tensin 2 [Source:HGNC Symbol;Acc:HGNC:19737]	23371	-0.038063	0.0125198	0.0124991	838.077	841.921	-3.04023	-3.04526	0.00243748	0.0023972	0.108686	0.108624		ENSG00000186660	ZFP91	protein_coding	ZFP91 zinc finger protein [Source:HGNC Symbol;Acc:HGNC:14983]	80829	0.0192346	0.00632647	0.00632353	836.21	840.058	3.04033	3.04175	0.00243683	0.00242522	0.109619	0.108733		ENSG00000181830	SLC35C1	protein_coding	solute carrier family 35 member C1 [Source:HGNC Symbol;Acc:HGNC:20197]	55343	-0.016098	0.00534389	0.00534665	840.853	844.703	-3.01242	-3.01086	0.00266942	0.00268265	0.120867	0.12061
ENSG00000004487	KDM1A	protein_coding	lysine demethylase 1A [Source:HGNC Symbol;Acc:HGNC:29079]	23028	-0.0184306	0.00606078	0.00605926	839.03	842.885	-3.04095	-3.04172	0.00243163	0.00242519	0.108686	0.108649		ENSG00000100564	PIGH	protein_coding	phosphatidylinositol glycan anchor biosynthesis class H [Source:HGNC Symbol;Acc:HGNC:8964]	5283	0.0230105	0.00757232	0.00756525	837.955	841.812	3.03877	3.04161	0.00244924	0.00242618	0.109619	0.108733		ENSG00000196923	PDLIM7	protein_coding	PDZ and LIM domain 7 [Source:HGNC Symbol;Acc:HGNC:22958]	9260	-0.0422995	0.0140716	0.0140499	838.124	841.943	-3.00603	-3.01065	0.0027258	0.00268471	0.120867	0.12061
ENSG00000198917	SPOUT1	protein_coding	SPOUT domain containing methyltransferase 1 [Source:HGNC Symbol;Acc:HGNC:26933]	51490	-0.0228722	0.00752358	0.00751966	838.203	842.053	-3.04006	-3.04165	0.00243882	0.00242583	0.108686	0.108649		ENSG00000010539	ZNF200	protein_coding	zinc finger protein 200 [Source:HGNC Symbol;Acc:HGNC:12993]	7752	0.0187856	0.00617531	0.00617695	837.687	841.545	3.04205	3.04124	0.00242298	0.0024291	0.109619	0.108733		ENSG00000160801	PTH1R	protein_coding	parathyroid hormone 1 receptor [Source:HGNC Symbol;Acc:HGNC:9608]	5745	-0.0554464	0.0184431	0.0184178	841.159	845.003	-3.00635	-3.01048	0.00272267	0.00268592	0.120867	0.12061
ENSG00000179178	TMEM125	protein_coding	transmembrane protein 125 [Source:HGNC Symbol;Acc:HGNC:28275]	128218	-0.031701	0.0104315	0.0104243	838.652	842.503	-3.03897	-3.04108	0.00244756	0.00243031	0.108686	0.108649		ENSG00000179178	TMEM125	protein_coding	transmembrane protein 125 [Source:HGNC Symbol;Acc:HGNC:28275]	128218	-0.0317206	0.0104391	0.0104318	837.653	841.508	-3.03863	-3.04077	0.00245036	0.00243287	0.109619	0.108733		ENSG00000076351	SLC46A1	protein_coding	solute carrier family 46 member 1 [Source:HGNC Symbol;Acc:HGNC:30521]	113235	-0.0209173	0.00695558	0.00695081	841.004	844.85	-3.00727	-3.00934	0.0027145	0.00269597	0.120867	0.12061
ENSG00000238107	LINC02806	lncRNA	long intergenic non-protein coding RNA 2806 [Source:HGNC Symbol;Acc:HGNC:27628]	NA	0.055024	0.0181305	0.0180951	836.902	840.735	3.03488	3.04083	0.00248077	0.0024325	0.108686	0.108649		ENSG00000165813	CCDC186	protein_coding	coiled-coil domain containing 186 [Source:HGNC Symbol;Acc:HGNC:24349]	55088	0.0260049	0.00856426	0.00855296	837.262	841.112	3.03644	3.04045	0.00246807	0.00243545	0.109712	0.108733		ENSG00000135723	FHOD1	protein_coding	formin homology 2 domain containing 1 [Source:HGNC Symbol;Acc:HGNC:17905]	29109	-0.0326911	0.0108753	0.0108658	839.667	843.503	-3.00598	-3.00861	0.00272607	0.00270247	0.120867	0.12061
ENSG00000182179	UBA7	protein_coding	ubiquitin like modifier activating enzyme 7 [Source:HGNC Symbol;Acc:HGNC:12471]	7318	-0.0300736	0.00990298	0.00989316	838.203	842.051	-3.03683	-3.03984	0.00246488	0.00244026	0.108686	0.108649		ENSG00000243749	TMEM35B	protein_coding	transmembrane protein 35B [Source:HGNC Symbol;Acc:HGNC:40021]	100506144	-0.02692	0.00885916	0.0088575	838.01	841.869	-3.03866	-3.03923	0.0024501	0.00244518	0.109619	0.108733		ENSG00000107854	TNKS2	protein_coding	tankyrase 2 [Source:HGNC Symbol;Acc:HGNC:15677]	80351	0.026396	0.00878564	0.00877652	839.109	842.94	3.00445	3.00757	0.00273974	0.00271169	0.120867	0.12061
ENSG00000124570	SERPINB6	protein_coding	serpin family B member 6 [Source:HGNC Symbol;Acc:HGNC:8950]	5269	-0.0208026	0.00685213	0.00684659	838.534	842.384	-3.03594	-3.03839	0.00247205	0.00245186	0.108686	0.108649		ENSG00000196873	CBWD3	protein_coding	COBW domain containing 3 [Source:HGNC Symbol;Acc:HGNC:18519]	445571	0.0387705	0.0127742	0.0127571	836.532	840.377	3.03506	3.03914	0.00247932	0.00244604	0.109865	0.108733		ENSG00000164818	DNAAF5	protein_coding	dynein axonemal assembly factor 5 [Source:HGNC Symbol;Acc:HGNC:26013]	54919	-0.019871	0.00660311	0.00660743	840.942	844.793	-3.00934	-3.00738	0.00269629	0.00271323	0.120867	0.12061
ENSG00000131899	LLGL1	protein_coding	LLGL scribble cell polarity complex component 1 [Source:HGNC Symbol;Acc:HGNC:6628]	3996	-0.0199758	0.00657051	0.00657523	838.769	842.625	-3.04022	-3.03803	0.00243754	0.00245473	0.108686	0.108649		ENSG00000105662	CRTC1	protein_coding	CREB regulated transcription coactivator 1 [Source:HGNC Symbol;Acc:HGNC:16062]	23373	-0.0237565	0.00781235	0.00781958	837.114	840.973	-3.04089	-3.03808	0.00243229	0.00245451	0.109619	0.108765		ENSG00000186350	RXRA	protein_coding	retinoid X receptor alpha [Source:HGNC Symbol;Acc:HGNC:10477]	6256	-0.0192053	0.00639534	0.00639158	841.584	845.433	-3.00301	-3.00478	0.00275233	0.00273621	0.120867	0.121184
ENSG00000100564	PIGH	protein_coding	phosphatidylinositol glycan anchor biosynthesis class H [Source:HGNC Symbol;Acc:HGNC:8964]	5283	0.0229623	0.00756681	0.00755981	838.964	842.818	3.03461	3.03742	0.00248279	0.00245968	0.108686	0.108649		ENSG00000103326	CAPN15	protein_coding	calpain 15 [Source:HGNC Symbol;Acc:HGNC:11182]	6650	-0.0233358	0.0076925	0.00769092	836.885	840.737	-3.03358	-3.03421	0.00249134	0.00248593	0.11005	0.109811		ENSG00000125885	MCM8	protein_coding	minichromosome maintenance 8 homologous recombination repair factor [Source:HGNC Symbol;Acc:HGNC:16147]	84515	0.0195029	0.00649026	0.00649399	842.17	846.025	3.00494	3.00322	0.00273503	0.00275006	0.120867	0.121184
ENSG00000196873	CBWD3	protein_coding	COBW domain containing 3 [Source:HGNC Symbol;Acc:HGNC:18519]	445571	0.0386954	0.012767	0.0127499	837.509	841.35	3.0309	3.03495	0.00251326	0.00247978	0.10891	0.108649		ENSG00000124570	SERPINB6	protein_coding	serpin family B member 6 [Source:HGNC Symbol;Acc:HGNC:8950]	5269	-0.0207739	0.00685601	0.00685041	837.522	841.376	-3.03002	-3.0325	0.0025205	0.00249979	0.110473	0.110077		ENSG00000166133	RPUSD2	protein_coding	RNA pseudouridine synthase domain containing 2 [Source:HGNC Symbol;Acc:HGNC:24180]	27079	-0.0203103	0.00674706	0.00676603	842.196	846.054	-3.01024	-3.0018	0.00268829	0.00276273	0.120867	0.121184
ENSG00000132002	DNAJB1	protein_coding	DnaJ heat shock protein family (Hsp40) member B1 [Source:HGNC Symbol;Acc:HGNC:5270]	3337	0.024466	0.00807301	0.0080651	838.205	842.053	3.03059	3.03356	0.00251578	0.00249104	0.10891	0.108649		ENSG00000251136	AF117829.1	lncRNA	novel transcript	101929709	0.0286907	0.00947633	0.00946624	838.123	841.98	3.02761	3.03084	0.00254043	0.00251339	0.110473	0.110322		ENSG00000074416	MGLL	protein_coding	monoglyceride lipase [Source:HGNC Symbol;Acc:HGNC:17038]	11343	-0.024954	0.00832426	0.00831356	841.632	845.48	-2.99774	-3.0016	0.00279986	0.00276463	0.120867	0.121184
ENSG00000180822	PSMG4	protein_coding	proteasome assembly chaperone 4 [Source:HGNC Symbol;Acc:HGNC:21108]	389362	-0.0260527	0.00857264	0.00858882	837.706	841.564	-3.03906	-3.03333	0.00244695	0.00249301	0.108686	0.108649		ENSG00000132002	DNAJB1	protein_coding	DnaJ heat shock protein family (Hsp40) member B1 [Source:HGNC Symbol;Acc:HGNC:5270]	3337	0.0243478	0.00804704	0.00803918	837.221	841.073	3.02568	3.02864	0.00255659	0.00253162	0.110473	0.110322		ENSG00000186834	HEXIM1	protein_coding	HEXIM P-TEFb complex subunit 1 [Source:HGNC Symbol;Acc:HGNC:24953]	10614	0.0240217	0.00801574	0.0080077	841.54	845.388	2.99681	2.99982	0.0028083	0.00278066	0.120867	0.121184
ENSG00000145332	KLHL8	protein_coding	kelch like family member 8 [Source:HGNC Symbol;Acc:HGNC:18644]	57563	0.031426	0.0103775	0.010361	838.405	842.253	3.02829	3.03309	0.0025348	0.00249489	0.10891	0.108649		ENSG00000004487	KDM1A	protein_coding	lysine demethylase 1A [Source:HGNC Symbol;Acc:HGNC:29079]	23028	-0.0183296	0.00605459	0.00605305	838.086	841.944	-3.02739	-3.02816	0.00254228	0.00253554	0.110473	0.110322		ENSG00000172638	EFEMP2	protein_coding	EGF containing fibulin extracellular matrix protein 2 [Source:HGNC Symbol;Acc:HGNC:3219]	30008	-0.0433547	0.0144756	0.0144533	839.978	843.812	-2.99501	-2.99964	0.00282491	0.00278244	0.120867	0.121184
ENSG00000164054	SHISA5	protein_coding	shisa family member 5 [Source:HGNC Symbol;Acc:HGNC:30376]	51246	-0.014643	0.00482267	0.0048284	838.845	842.702	-3.03628	-3.03267	0.00246928	0.0024983	0.108686	0.108649		ENSG00000111615	KRR1	protein_coding	KRR1 small subunit processome component homolog [Source:HGNC Symbol;Acc:HGNC:5176]	11103	0.0139903	0.00461547	0.00462027	837.896	841.757	3.03117	3.02801	0.00251106	0.00253677	0.110473	0.110322		ENSG00000156006	NAT2	protein_coding	N-acetyltransferase 2 [Source:HGNC Symbol;Acc:HGNC:7646]	10	0.0382264	0.012744	0.0127457	841.653	845.506	2.99955	2.99917	0.00278343	0.00278653	0.120867	0.121184
ENSG00000111615	KRR1	protein_coding	KRR1 small subunit processome component homolog [Source:HGNC Symbol;Acc:HGNC:5176]	11103	0.0139965	0.00461246	0.00461733	838.903	842.76	3.0345	3.03131	0.00248368	0.00250948	0.108686	0.108798		ENSG00000198917	SPOUT1	protein_coding	SPOUT domain containing methyltransferase 1 [Source:HGNC Symbol;Acc:HGNC:26933]	51490	-0.0227677	0.00752594	0.00752196	837.205	841.058	-3.02524	-3.02683	0.00256035	0.00254665	0.110473	0.11041		ENSG00000121671	CRY2	protein_coding	cryptochrome circadian regulator 2 [Source:HGNC Symbol;Acc:HGNC:2385]	1408	-0.0140483	0.00467854	0.00468583	840.787	844.642	-3.00272	-2.99805	0.00275506	0.0027968	0.120867	0.121255
ENSG00000172638	EFEMP2	protein_coding	EGF containing fibulin extracellular matrix protein 2 [Source:HGNC Symbol;Acc:HGNC:3219]	30008	-0.0441819	0.0146072	0.0145846	837.024	840.861	-3.02466	-3.02935	0.00256519	0.00252577	0.109524	0.108825		ENSG00000130304	SLC27A1	protein_coding	solute carrier family 27 member 1 [Source:HGNC Symbol;Acc:HGNC:10995]	376497	-0.0349451	0.0115618	0.0115518	837.681	841.536	-3.02246	-3.02507	0.00258367	0.0025613	0.110473	0.110653		ENSG00000213341	CHUK	protein_coding	component of inhibitor of nuclear factor kappa B kinase complex [Source:HGNC Symbol;Acc:HGNC:1974]	1147	0.0154624	0.00515655	0.00515961	841.588	845.441	2.99859	2.99681	0.00279218	0.00280798	0.120867	0.121365
ENSG00000066422	ZBTB11	protein_coding	zinc finger and BTB domain containing 11 [Source:HGNC Symbol;Acc:HGNC:16740]	27107	0.0211762	0.00699544	0.00699045	837.93	841.777	3.02715	3.02931	0.00254433	0.00252606	0.108964	0.108825		ENSG00000162777	DENND2D	protein_coding	DENN domain containing 2D [Source:HGNC Symbol;Acc:HGNC:26192]	79961	0.0265817	0.00880145	0.00878944	837.163	841.012	3.02015	3.02428	0.00260325	0.00256801	0.110473	0.110653		ENSG00000113272	THG1L	protein_coding	tRNA-histidine guanylyltransferase 1 like [Source:HGNC Symbol;Acc:HGNC:26053]	54974	-0.0255038	0.00850868	0.0085148	841.613	845.466	-2.99739	-2.99523	0.00280308	0.00282239	0.120867	0.121614
ENSG00000261236	BOP1	protein_coding	BOP1 ribosomal biogenesis factor [Source:HGNC Symbol;Acc:HGNC:15519]	23246	-0.0244098	0.00805877	0.00806022	837.851	841.702	-3.02897	-3.02843	0.0025292	0.00253334	0.10891	0.108825		ENSG00000145332	KLHL8	protein_coding	kelch like family member 8 [Source:HGNC Symbol;Acc:HGNC:18644]	57563	0.0313179	0.010382	0.0103655	837.402	841.253	3.01656	3.02137	0.00263391	0.00259257	0.110473	0.110686		ENSG00000162591	MEGF6	protein_coding	multiple EGF like domains 6 [Source:HGNC Symbol;Acc:HGNC:3232]	1953	-0.057898	0.0193672	0.0193373	839.631	843.462	-2.98949	-2.99412	0.00287598	0.00283279	0.122051	0.121688
ENSG00000186575	NF2	protein_coding	neurofibromin 2 [Source:HGNC Symbol;Acc:HGNC:7773]	4771	-0.0211265	0.0069765	0.00697923	837.965	841.817	-3.02823	-3.02705	0.0025353	0.00254478	0.10891	0.108983		ENSG00000172638	EFEMP2	protein_coding	EGF containing fibulin extracellular matrix protein 2 [Source:HGNC Symbol;Acc:HGNC:3219]	30008	-0.0440913	0.0146195	0.0145968	835.944	839.783	-3.01591	-3.02061	0.00263963	0.00259911	0.110473	0.110686		ENSG00000056998	GYG2	protein_coding	glycogenin 2 [Source:HGNC Symbol;Acc:HGNC:4700]	8908	-0.0401945	0.0134328	0.0134362	841.961	845.815	-2.99227	-2.99152	0.00284998	0.00285656	0.121314	0.121978
ENSG00000135018	UBQLN1	protein_coding	ubiquilin 1 [Source:HGNC Symbol;Acc:HGNC:12508]	29979	0.0117184	0.00386616	0.00387773	837.657	841.52	3.03103	3.02198	0.0025122	0.00258733	0.10891	0.110469		ENSG00000126803	HSPA2	protein_coding	heat shock protein family A (Hsp70) member 2 [Source:HGNC Symbol;Acc:HGNC:5235]	3306	-0.0314414	0.0104289	0.0104119	837.632	841.484	-3.01483	-3.01975	0.00264884	0.00260625	0.110473	0.110686		ENSG00000143622	RIT1	protein_coding	Ras like without CAAX 1 [Source:HGNC Symbol;Acc:HGNC:10023]	6016	0.0150828	0.00503709	0.00504191	840.701	844.553	2.99436	2.99149	0.00283087	0.00285689	0.120867	0.121978
ENSG00000107798	LIPA	protein_coding	lipase A, lysosomal acid type [Source:HGNC Symbol;Acc:HGNC:6617]	3988	0.0251306	0.00833117	0.00832067	838.934	842.786	3.01646	3.02027	0.00263466	0.00260174	0.111035	0.110472		ENSG00000180822	PSMG4	protein_coding	proteasome assembly chaperone 4 [Source:HGNC Symbol;Acc:HGNC:21108]	389362	-0.0259478	0.00857778	0.00859389	836.701	840.562	-3.025	-3.01933	0.00256238	0.00260992	0.110473	0.110686		ENSG00000086666	ZFAND6	protein_coding	zinc finger AN1-type containing 6 [Source:HGNC Symbol;Acc:HGNC:30164]	54469	0.0119179	0.00397801	0.00398615	841.875	845.733	2.99595	2.98984	0.00281612	0.00287211	0.120867	0.122007
ENSG00000204604	ZNF468	protein_coding	zinc finger protein 468 [Source:HGNC Symbol;Acc:HGNC:33105]	90333	0.0338508	0.0112271	0.0112086	838.118	841.963	3.01511	3.02007	0.00264634	0.00260353	0.111035	0.110472		ENSG00000204604	ZNF468	protein_coding	zinc finger protein 468 [Source:HGNC Symbol;Acc:HGNC:33105]	90333	0.0338533	0.0112347	0.0112162	837.122	840.97	3.01328	3.01825	0.00266227	0.00261909	0.110473	0.110686		ENSG00000198586	TLK1	protein_coding	tousled like kinase 1 [Source:HGNC Symbol;Acc:HGNC:11841]	9874	0.0200627	0.00671499	0.00671093	839.601	843.438	2.98775	2.98956	0.00289219	0.00287495	0.122369	0.122007
ENSG00000131634	TMEM204	protein_coding	transmembrane protein 204 [Source:HGNC Symbol;Acc:HGNC:14158]	79652	-0.0442232	0.0146606	0.0146473	837.32	841.162	-3.01648	-3.0192	0.00263466	0.00261099	0.111035	0.110472		ENSG00000172215	CXCR6	protein_coding	C-X-C motif chemokine receptor 6 [Source:HGNC Symbol;Acc:HGNC:16647]	10663	-0.0525627	0.01745	0.0174173	837.117	840.964	-3.01219	-3.01785	0.00267179	0.00262255	0.110473	0.110686		ENSG00000135018	UBQLN1	protein_coding	ubiquilin 1 [Source:HGNC Symbol;Acc:HGNC:12508]	29979	0.0114765	0.00382931	0.00384078	840.689	844.55	2.99703	2.98807	0.00280645	0.00288873	0.120867	0.122223
ENSG00000144843	ADPRH	protein_coding	ADP-ribosylarginine hydrolase [Source:HGNC Symbol;Acc:HGNC:269]	141	0.021567	0.00715831	0.00715161	837.809	841.655	3.01287	3.01569	0.00266577	0.00264102	0.111035	0.110562		ENSG00000164054	SHISA5	protein_coding	shisa family member 5 [Source:HGNC Symbol;Acc:HGNC:30376]	51246	-0.0145414	0.004813	0.00481875	837.866	841.727	-3.02128	-3.01768	0.00259358	0.00262393	0.110473	0.110686		ENSG00000138185	ENTPD1	protein_coding	ectonucleoside triphosphate diphosphohydrolase 1 [Source:HGNC Symbol;Acc:HGNC:3363]	953	0.0357815	0.012	0.0119796	840.029	843.862	2.98178	2.98687	0.00294856	0.00290007	0.122607	0.12226
ENSG00000100294	MCAT	protein_coding	malonyl-CoA-acyl carrier protein transacylase [Source:HGNC Symbol;Acc:HGNC:29622]	27349	-0.0224426	0.00742734	0.00744546	837.146	841.007	-3.02162	-3.01426	0.00259083	0.0026534	0.110283	0.110562		ENSG00000196712	NF1	protein_coding	neurofibromin 1 [Source:HGNC Symbol;Acc:HGNC:7765]	4763	0.0178144	0.00590553	0.00590509	833.411	837.247	3.01657	3.01679	0.00263423	0.00263195	0.110473	0.110691		ENSG00000217128	FNIP1	protein_coding	folliculin interacting protein 1 [Source:HGNC Symbol;Acc:HGNC:29418]	96459	0.021661	0.0072649	0.00725813	841.402	845.25	2.98159	2.98438	0.00295019	0.0029234	0.122607	0.12226
ENSG00000128311	TST	protein_coding	thiosulfate sulfurtransferase [Source:HGNC Symbol;Acc:HGNC:12388]	7263	-0.0246895	0.00819211	0.00819234	837.068	840.914	-3.01381	-3.01373	0.00265767	0.00265804	0.111035	0.110562		ENSG00000133460	SLC2A11	protein_coding	solute carrier family 2 member 11 [Source:HGNC Symbol;Acc:HGNC:14239]	66035	0.0372101	0.0123637	0.0123415	837.458	841.309	3.00962	3.01505	0.00269419	0.00264655	0.110473	0.110973		ENSG00000112658	SRF	protein_coding	serum response factor [Source:HGNC Symbol;Acc:HGNC:11291]	6722	-0.0159009	0.00532696	0.00532814	841.425	845.276	-2.98499	-2.98433	0.00291795	0.00292384	0.122607	0.12226
ENSG00000180776	ZDHHC20	protein_coding	zinc finger DHHC-type containing 20 [Source:HGNC Symbol;Acc:HGNC:20749]	253832	0.028388	0.00943293	0.00941989	837.276	841.115	3.00946	3.01363	0.00269559	0.00265889	0.111035	0.110562		ENSG00000135018	UBQLN1	protein_coding	ubiquilin 1 [Source:HGNC Symbol;Acc:HGNC:12508]	29979	0.0116737	0.00386432	0.00387588	836.626	840.493	3.02089	3.01188	0.00259706	0.00267417	0.110473	0.111061		ENSG00000108262	GIT1	protein_coding	GIT ArfGAP 1 [Source:HGNC Symbol;Acc:HGNC:4272]	28964	-0.0156274	0.00523661	0.0052379	841.595	845.447	-2.98426	-2.98352	0.00292484	0.00293145	0.122607	0.12226
ENSG00000103326	CAPN15	protein_coding	calpain 15 [Source:HGNC Symbol;Acc:HGNC:11182]	6650	-0.0231922	0.00769765	0.00769612	837.876	841.725	-3.0129	-3.0135	0.00266552	0.00265996	0.111035	0.110562		ENSG00000066422	ZBTB11	protein_coding	zinc finger and BTB domain containing 11 [Source:HGNC Symbol;Acc:HGNC:16740]	27107	0.021018	0.00698504	0.00698004	836.955	840.806	3.00901	3.01116	0.00269962	0.00268038	0.110473	0.111061		ENSG00000147316	MCPH1	protein_coding	microcephalin 1 [Source:HGNC Symbol;Acc:HGNC:6954]	79648	0.0199599	0.00669428	0.0066904	840.636	844.48	2.98163	2.98336	0.00294991	0.00293311	0.122607	0.12226
ENSG00000100077	GRK3	protein_coding	G protein-coupled receptor kinase 3 [Source:HGNC Symbol;Acc:HGNC:290]	157	0.0350327	0.011645	0.0116258	838.687	842.536	3.0084	3.01335	0.0027048	0.00266118	0.111035	0.110562		ENSG00000148120	AOPEP	protein_coding	aminopeptidase O (putative) [Source:HGNC Symbol;Acc:HGNC:1361]	84909	-0.0194511	0.00646328	0.00646236	836.911	840.764	-3.00948	-3.00991	0.00269548	0.00269135	0.110473	0.111061		ENSG00000107897	ACBD5	protein_coding	acyl-CoA binding domain containing 5 [Source:HGNC Symbol;Acc:HGNC:23338]	91452	0.0156134	0.00523334	0.00523568	841.422	845.274	2.98345	2.98212	0.0029325	0.00294482	0.122607	0.122384
ENSG00000148120	AOPEP	protein_coding	aminopeptidase O (putative) [Source:HGNC Symbol;Acc:HGNC:1361]	84909	-0.0194646	0.00646404	0.00646317	837.872	841.722	-3.01121	-3.01161	0.00268025	0.00267635	0.111035	0.110562		ENSG00000128311	TST	protein_coding	thiosulfate sulfurtransferase [Source:HGNC Symbol;Acc:HGNC:12388]	7263	-0.0246811	0.00820045	0.00820059	836.043	839.893	-3.00972	-3.00967	0.0026934	0.00269347	0.110473	0.111061		ENSG00000178922	HYI	protein_coding	hydroxypyruvate isomerase (putative) [Source:HGNC Symbol;Acc:HGNC:26948]	81888	-0.0366266	0.0122996	0.01229	841.026	844.872	-2.97788	-2.9802	0.00298583	0.00296321	0.123722	0.122408
ENSG00000133460	SLC2A11	protein_coding	solute carrier family 2 member 11 [Source:HGNC Symbol;Acc:HGNC:14239]	66035	0.0371599	0.012363	0.0123408	838.428	842.275	3.00573	3.01114	0.00272837	0.00268038	0.111035	0.110562		ENSG00000055732	MCOLN3	protein_coding	mucolipin 3 [Source:HGNC Symbol;Acc:HGNC:13358]	55283	0.0402981	0.0134031	0.0133932	838.16	842.018	3.00662	3.00884	0.00272054	0.00270057	0.110473	0.111061		ENSG00000135363	LMO2	protein_coding	LIM domain only 2 [Source:HGNC Symbol;Acc:HGNC:6642]	4005	0.0405544	0.0136352	0.0136093	839.469	843.296	2.97425	2.97991	0.00302113	0.00296607	0.123926	0.122408
ENSG00000187049	TMEM216	protein_coding	transmembrane protein 216 [Source:HGNC Symbol;Acc:HGNC:25018]	51259	-0.0223397	0.00740666	0.00742024	838.597	842.455	-3.01617	-3.01065	0.00263717	0.00268469	0.111035	0.110562		ENSG00000180776	ZDHHC20	protein_coding	zinc finger DHHC-type containing 20 [Source:HGNC Symbol;Acc:HGNC:20749]	253832	0.0283422	0.00943534	0.00942223	836.34	840.183	3.00384	3.00801	0.00274547	0.00270805	0.110473	0.111061		ENSG00000126803	HSPA2	protein_coding	heat shock protein family A (Hsp70) member 2 [Source:HGNC Symbol;Acc:HGNC:5235]	3306	-0.0307465	0.0103386	0.0103219	841.595	845.442	-2.97395	-2.97877	0.0030239	0.00297685	0.123926	0.122408
ENSG00000158042	MRPL17	protein_coding	mitochondrial ribosomal protein L17 [Source:HGNC Symbol;Acc:HGNC:14053]	63875	-0.0206732	0.00687095	0.00686866	837.523	841.369	-3.00878	-3.00978	0.00270156	0.00269239	0.111035	0.110562		ENSG00000186575	NF2	protein_coding	neurofibromin 2 [Source:HGNC Symbol;Acc:HGNC:7773]	4771	-0.0209589	0.00696588	0.00696862	837.067	840.923	-3.00879	-3.00761	0.0027015	0.00271153	0.110473	0.111061		ENSG00000111077	TNS2	protein_coding	tensin 2 [Source:HGNC Symbol;Acc:HGNC:19737]	23371	-0.0368981	0.0124089	0.0123885	840.911	844.752	-2.97353	-2.97842	0.00302807	0.00298025	0.123926	0.122408
ENSG00000116903	EXOC8	protein_coding	exocyst complex component 8 [Source:HGNC Symbol;Acc:HGNC:24659]	149371	0.0204843	0.00681204	0.00680781	837.775	841.621	3.00708	3.00895	0.00271653	0.0026997	0.111035	0.110562		ENSG00000116903	EXOC8	protein_coding	exocyst complex component 8 [Source:HGNC Symbol;Acc:HGNC:24659]	149371	0.0204878	0.00681664	0.00681235	836.777	840.627	3.00555	3.00744	0.00273017	0.00271303	0.110473	0.111061		ENSG00000174106	LEMD3	protein_coding	LEM domain containing 3 [Source:HGNC Symbol;Acc:HGNC:28887]	23592	0.0192129	0.0064612	0.00645811	841.423	845.272	2.97359	2.97501	0.00302745	0.00301321	0.123926	0.123401
ENSG00000160932	LY6E	protein_coding	lymphocyte antigen 6 family member E [Source:HGNC Symbol;Acc:HGNC:6727]	4061	-0.0339919	0.0113251	0.0113055	838.026	841.869	-3.00146	-3.00668	0.00276659	0.00271966	0.111035	0.110876		ENSG00000144843	ADPRH	protein_coding	ADP-ribosylarginine hydrolase [Source:HGNC Symbol;Acc:HGNC:269]	141	0.0215096	0.0071611	0.00715436	836.81	840.659	3.00367	3.0065	0.00274689	0.00272134	0.110473	0.111061		ENSG00000188130	MAPK12	protein_coding	mitogen-activated protein kinase 12 [Source:HGNC Symbol;Acc:HGNC:6874]	6300	-0.0471013	0.0158439	0.0158382	840.63	844.475	-2.97284	-2.9739	0.00303484	0.00302404	0.123926	0.123485
ENSG00000107438	PDLIM1	protein_coding	PDZ and LIM domain 1 [Source:HGNC Symbol;Acc:HGNC:2067]	9124	-0.0295813	0.00985527	0.0098398	837.823	841.665	-3.00157	-3.00629	0.00276563	0.00272317	0.111035	0.110876		ENSG00000161202	DVL3	protein_coding	dishevelled segment polarity protein 3 [Source:HGNC Symbol;Acc:HGNC:3087]	1857	0.0225369	0.00750303	0.00749786	837.218	841.07	3.00371	3.00578	0.00274651	0.0027277	0.110473	0.111061		ENSG00000089723	OTUB2	protein_coding	OTU deubiquitinase, ubiquitin aldehyde binding 2 [Source:HGNC Symbol;Acc:HGNC:20351]	78990	0.0414187	0.0139622	0.013937	841.349	845.193	2.96648	2.97185	0.0030975	0.00304403	0.125031	0.123941
ENSG00000126803	HSPA2	protein_coding	heat shock protein family A (Hsp70) member 2 [Source:HGNC Symbol;Acc:HGNC:5235]	3306	-0.031298	0.0104341	0.0104171	838.647	842.496	-2.9996	-3.00448	0.00278333	0.00273913	0.111099	0.110928		ENSG00000131899	LLGL1	protein_coding	LLGL scribble cell polarity complex component 1 [Source:HGNC Symbol;Acc:HGNC:6628]	3996	-0.0196838	0.00654713	0.00655195	837.811	841.671	-3.00648	-3.00427	0.00272179	0.00274108	0.110473	0.111218		ENSG00000105419	MEIS3	protein_coding	Meis homeobox 3 [Source:HGNC Symbol;Acc:HGNC:29537]	56917	-0.0417376	0.0140658	0.0140603	840.835	844.681	-2.9673	-2.96847	0.0030894	0.0030774	0.125031	0.124543
ENSG00000156006	NAT2	protein_coding	N-acetyltransferase 2 [Source:HGNC Symbol;Acc:HGNC:7646]	10	0.0385828	0.0128441	0.0128457	838.725	842.579	3.00394	3.00357	0.00274432	0.00274728	0.111035	0.110928		ENSG00000131634	TMEM204	protein_coding	transmembrane protein 204 [Source:HGNC Symbol;Acc:HGNC:14158]	79652	-0.0438314	0.0146098	0.0145967	836.365	840.211	-3.00013	-3.00284	0.00277872	0.002754	0.111204	0.111218		ENSG00000160932	LY6E	protein_coding	lymphocyte antigen 6 family member E [Source:HGNC Symbol;Acc:HGNC:6727]	4061	-0.0332734	0.0112372	0.0112178	840.977	844.819	-2.961	-2.96613	0.00315269	0.00310073	0.125151	0.124543
ENSG00000196712	NF1	protein_coding	neurofibromin 1 [Source:HGNC Symbol;Acc:HGNC:7765]	4763	0.0177441	0.00590965	0.00590923	834.51	838.343	3.00256	3.00277	0.00275704	0.00275478	0.111035	0.110928		ENSG00000156006	NAT2	protein_coding	N-acetyltransferase 2 [Source:HGNC Symbol;Acc:HGNC:7646]	10	0.038596	0.0128524	0.0128538	837.737	841.595	3.00302	3.00268	0.0027526	0.00275532	0.110473	0.111218		ENSG00000112697	TMEM30A	protein_coding	transmembrane protein 30A [Source:HGNC Symbol;Acc:HGNC:16667]	55754	0.0230592	0.00778326	0.00777625	840.674	844.516	2.96266	2.96533	0.00313592	0.0031087	0.125151	0.124543
ENSG00000248487	ABHD14A	protein_coding	abhydrolase domain containing 14A [Source:HGNC Symbol;Acc:HGNC:24538]	25864	-0.0344869	0.0114785	0.0114857	836.713	840.562	-3.00446	-3.00258	0.00273986	0.00275626	0.111035	0.110928		ENSG00000187049	TMEM216	protein_coding	transmembrane protein 216 [Source:HGNC Symbol;Acc:HGNC:25018]	51259	-0.0222807	0.00741249	0.00742598	837.568	841.43	-3.00584	-3.00038	0.00272755	0.00277599	0.110473	0.111518		ENSG00000065989	PDE4A	protein_coding	phosphodiesterase 4A [Source:HGNC Symbol;Acc:HGNC:8780]	5141	-0.0439395	0.0148346	0.0148191	840.45	844.29	-2.96195	-2.96506	0.00314306	0.00311147	0.125151	0.124543
ENSG00000161202	DVL3	protein_coding	dishevelled segment polarity protein 3 [Source:HGNC Symbol;Acc:HGNC:3087]	1857	0.0225029	0.00750216	0.00749704	838.219	842.068	2.99953	3.00158	0.002784	0.00276516	0.111099	0.110928		ENSG00000105419	MEIS3	protein_coding	Meis homeobox 3 [Source:HGNC Symbol;Acc:HGNC:29537]	56917	-0.0425206	0.0141786	0.014173	836.124	839.971	-2.99893	-3.0001	0.00278959	0.00277861	0.111322	0.111518		ENSG00000102908	NFAT5	protein_coding	nuclear factor of activated T cells 5 [Source:HGNC Symbol;Acc:HGNC:7774]	10725	0.0294229	0.00994016	0.00992558	840.644	844.484	2.96	2.96435	0.00316283	0.00311854	0.125151	0.124543
ENSG00000121671	CRY2	protein_coding	cryptochrome circadian regulator 2 [Source:HGNC Symbol;Acc:HGNC:2385]	1408	-0.0141939	0.00472264	0.00472997	837.843	841.7	-3.00549	-3.00084	0.00273057	0.00277183	0.111035	0.110928		ENSG00000100485	SOS2	protein_coding	SOS Ras/Rho guanine nucleotide exchange factor 2 [Source:HGNC Symbol;Acc:HGNC:11188]	6655	0.0289945	0.00968624	0.00967229	836.444	840.288	2.99336	2.99768	0.00284039	0.00280053	0.112392	0.111608		ENSG00000156345	CDK20	protein_coding	cyclin dependent kinase 20 [Source:HGNC Symbol;Acc:HGNC:21420]	23552	-0.0224309	0.00755534	0.00756901	840.746	844.601	-2.96888	-2.96352	0.0030738	0.00312687	0.124791	0.124543
ENSG00000163362	INAVA	protein_coding	innate immunity activator [Source:HGNC Symbol;Acc:HGNC:25599]	55765	-0.0550375	0.0183811	0.0183511	838.158	842.004	-2.99425	-2.99914	0.00283204	0.00278714	0.111844	0.111146		ENSG00000100294	MCAT	protein_coding	malonyl-CoA-acyl carrier protein transacylase [Source:HGNC Symbol;Acc:HGNC:29622]	27349	-0.0222405	0.00740094	0.00741923	836.159	840.024	-3.00509	-2.99768	0.0027343	0.00280053	0.110473	0.111608		ENSG00000180822	PSMG4	protein_coding	proteasome assembly chaperone 4 [Source:HGNC Symbol;Acc:HGNC:21108]	389362	-0.0252382	0.00850089	0.00851695	840.751	844.607	-2.96889	-2.96329	0.00307371	0.00312919	0.124791	0.124543
ENSG00000255248	MIR100HG	lncRNA	mir-100-let-7a-2-mir-125b-1 cluster host gene [Source:HGNC Symbol;Acc:HGNC:39522]	399959	0.0350679	0.0117164	0.0116964	838.64	842.488	2.99305	2.99818	0.0028431	0.0027958	0.111844	0.111146		ENSG00000158042	MRPL17	protein_coding	mitochondrial ribosomal protein L17 [Source:HGNC Symbol;Acc:HGNC:14053]	63875	-0.0205778	0.00686817	0.00686585	836.538	840.388	-2.99611	-2.99713	0.00281517	0.00280557	0.112025	0.111608		ENSG00000115145	STAM2	protein_coding	signal transducing adaptor molecule 2 [Source:HGNC Symbol;Acc:HGNC:11358]	10254	0.0177936	0.00600678	0.0060048	841.442	845.292	2.96225	2.96322	0.00313997	0.00312976	0.125151	0.124543
ENSG00000100485	SOS2	protein_coding	SOS Ras/Rho guanine nucleotide exchange factor 2 [Source:HGNC Symbol;Acc:HGNC:11188]	6655	0.0289692	0.00968136	0.00966748	837.441	841.281	2.99226	2.99656	0.00285044	0.00281063	0.111844	0.111146		ENSG00000160932	LY6E	protein_coding	lymphocyte antigen 6 family member E [Source:HGNC Symbol;Acc:HGNC:6727]	4061	-0.0338554	0.0113196	0.0112999	837.025	840.872	-2.99085	-2.99607	0.00286357	0.00281518	0.112674	0.111608		ENSG00000055163	CYFIP2	protein_coding	cytoplasmic FMR1 interacting protein 2 [Source:HGNC Symbol;Acc:HGNC:13760]	26999	-0.0328666	0.0111162	0.0110977	840.997	844.839	-2.95664	-2.96158	0.00319709	0.00314637	0.125151	0.124583
ENSG00000144036	EXOC6B	protein_coding	exocyst complex component 6B [Source:HGNC Symbol;Acc:HGNC:17085]	23233	0.0255538	0.00853745	0.00852777	837.788	841.633	2.99314	2.99654	0.00284233	0.0028108	0.111844	0.111146		ENSG00000115145	STAM2	protein_coding	signal transducing adaptor molecule 2 [Source:HGNC Symbol;Acc:HGNC:11358]	10254	0.0181557	0.00606402	0.00606194	837.415	841.27	2.99401	2.99504	0.00283438	0.00282454	0.112392	0.111608		ENSG00000204219	TCEA3	protein_coding	transcription elongation factor A3 [Source:HGNC Symbol;Acc:HGNC:11615]	6920	-0.0548023	0.0185284	0.0185057	840.998	844.841	-2.95774	-2.96137	0.00318586	0.0031485	0.125151	0.124583
ENSG00000198586	TLK1	protein_coding	tousled like kinase 1 [Source:HGNC Symbol;Acc:HGNC:11841]	9874	0.0202974	0.00677925	0.0067751	836.972	840.814	2.99405	2.99589	0.002834	0.00281684	0.111844	0.111146		ENSG00000144036	EXOC6B	protein_coding	exocyst complex component 6B [Source:HGNC Symbol;Acc:HGNC:17085]	23233	0.0255346	0.00853681	0.00852708	836.801	840.649	2.99112	2.99453	0.00286111	0.00282927	0.112674	0.111608		ENSG00000164031	DNAJB14	protein_coding	DnaJ heat shock protein family (Hsp40) member B14 [Source:HGNC Symbol;Acc:HGNC:25881]	79982	0.0223066	0.00754492	0.00753688	840.792	844.635	2.95651	2.95966	0.00319848	0.00316588	0.125151	0.124919
ENSG00000196914	ARHGEF12	protein_coding	Rho guanine nucleotide exchange factor 12 [Source:HGNC Symbol;Acc:HGNC:14193]	23365	0.0201936	0.00674829	0.00674679	837.216	841.061	2.9924	2.99306	0.00284923	0.00284271	0.111844	0.111186		ENSG00000107438	PDLIM1	protein_coding	PDZ and LIM domain 1 [Source:HGNC Symbol;Acc:HGNC:2067]	9124	-0.0294251	0.00984934	0.00983384	836.8	840.646	-2.98752	-2.99223	0.0028946	0.00285041	0.113062	0.111608		ENSG00000131899	LLGL1	protein_coding	LLGL scribble cell polarity complex component 1 [Source:HGNC Symbol;Acc:HGNC:6628]	3996	-0.0192922	0.0065184	0.00652308	841.61	845.464	-2.95965	-2.95752	0.00316632	0.00318759	0.125151	0.12517
ENSG00000121753	ADGRB2	protein_coding	adhesion G protein-coupled receptor B2 [Source:HGNC Symbol;Acc:HGNC:944]	576	-0.04197	0.0140349	0.0140225	838.197	842.045	-2.99039	-2.99305	0.0028677	0.00284274	0.111916	0.111186		ENSG00000238107	LINC02806	lncRNA	long intergenic non-protein coding RNA 2806 [Source:HGNC Symbol;Acc:HGNC:27628]	NA	0.0537525	0.0179994	0.0179641	836.063	839.901	2.98636	2.99221	0.00290564	0.0028507	0.113062	0.111608		ENSG00000179598	PLD6	protein_coding	phospholipase D family member 6 [Source:HGNC Symbol;Acc:HGNC:30447]	201164	-0.0290207	0.00980118	0.00981942	841.48	845.336	-2.96094	-2.95544	0.00315322	0.00320902	0.125151	0.12517
ENSG00000091136	LAMB1	protein_coding	laminin subunit beta 1 [Source:HGNC Symbol;Acc:HGNC:6486]	3912	-0.0276535	0.00925088	0.00923934	839.043	842.897	-2.98928	-2.99301	0.00287798	0.00284299	0.111986	0.111186		ENSG00000087274	ADD1	protein_coding	adducin 1 [Source:HGNC Symbol;Acc:HGNC:243]	118	-0.00998028	0.00332082	0.00333564	837.409	841.279	-3.00537	-2.99202	0.00273175	0.00285237	0.110473	0.111608		ENSG00000160233	LRRC3	protein_coding	leucine rich repeat containing 3 [Source:HGNC Symbol;Acc:HGNC:14965]	81543	-0.0466673	0.015797	0.0157936	840.722	844.569	-2.95419	-2.95483	0.00322233	0.00321537	0.125341	0.12517
ENSG00000087274	ADD1	protein_coding	adducin 1 [Source:HGNC Symbol;Acc:HGNC:243]	118	-0.0099749	0.00331864	0.00333351	838.409	842.276	-3.00572	-2.99231	0.00272847	0.00284951	0.111035	0.111186		ENSG00000100077	GRK3	protein_coding	G protein-coupled receptor kinase 3 [Source:HGNC Symbol;Acc:HGNC:290]	157	0.0347469	0.0116406	0.0116214	837.739	841.592	2.98499	2.98991	0.00291838	0.00287182	0.113194	0.112057		ENSG00000197345	MRPL21	protein_coding	mitochondrial ribosomal protein L21 [Source:HGNC Symbol;Acc:HGNC:14479]	219927	-0.017618	0.00595508	0.0059629	841.451	845.306	-2.95848	-2.9546	0.00317825	0.00321763	0.125151	0.12517
ENSG00000197226	TBC1D9B	protein_coding	TBC1 domain family member 9B [Source:HGNC Symbol;Acc:HGNC:29097]	23061	-0.0154783	0.00517612	0.00517765	838.368	842.221	-2.99034	-2.98945	0.00286821	0.00287606	0.111916	0.111911		ENSG00000198586	TLK1	protein_coding	tousled like kinase 1 [Source:HGNC Symbol;Acc:HGNC:11841]	9874	0.0202335	0.00677474	0.00677057	835.974	839.819	2.98661	2.98844	0.0029033	0.0028857	0.113062	0.112088		ENSG00000004487	KDM1A	protein_coding	lysine demethylase 1A [Source:HGNC Symbol;Acc:HGNC:29079]	23028	-0.0177545	0.00601326	0.00601176	841.958	845.811	-2.95256	-2.9533	0.00323905	0.003231	0.125341	0.12517
ENSG00000130638	ATXN10	protein_coding	ataxin 10 [Source:HGNC Symbol;Acc:HGNC:10549]	25814	-0.0191779	0.00642065	0.00641724	837.876	841.724	-2.98692	-2.9885	0.00290019	0.00288498	0.112539	0.111915		ENSG00000196914	ARHGEF12	protein_coding	Rho guanine nucleotide exchange factor 12 [Source:HGNC Symbol;Acc:HGNC:14193]	23365	0.0201691	0.0067513	0.00674975	836.242	840.091	2.98745	2.98813	0.0028954	0.00288858	0.113062	0.112088		ENSG00000047849	MAP4	protein_coding	microtubule associated protein 4 [Source:HGNC Symbol;Acc:HGNC:6862]	4134	-0.0224904	0.00762405	0.00761589	841.768	845.618	-2.94993	-2.95309	0.00326652	0.00323319	0.12547	0.12517
ENSG00000130304	SLC27A1	protein_coding	solute carrier family 27 member 1 [Source:HGNC Symbol;Acc:HGNC:10995]	376497	-0.0345811	0.0115843	0.0115744	838.64	842.491	-2.98516	-2.98773	0.00291666	0.00289208	0.112866	0.111915		ENSG00000136560	TANK	protein_coding	TRAF family member associated NFKB activator [Source:HGNC Symbol;Acc:HGNC:11562]	10010	0.016886	0.00565996	0.00565921	837.92	841.778	2.98342	2.98381	0.0029332	0.00292907	0.113194	0.113024		ENSG00000248487	ABHD14A	protein_coding	abhydrolase domain containing 14A [Source:HGNC Symbol;Acc:HGNC:24538]	25864	-0.0337634	0.0114274	0.0114343	840.008	843.856	-2.9546	-2.95282	0.00321818	0.00323624	0.125341	0.12517
ENSG00000152767	FARP1	protein_coding	FERM, ARH/RhoGEF and pleckstrin domain protein 1 [Source:HGNC Symbol;Acc:HGNC:3591]	10160	-0.0303792	0.0101926	0.0101785	838.99	842.842	-2.98051	-2.98465	0.0029608	0.00292104	0.113325	0.112222		ENSG00000255248	MIR100HG	lncRNA	mir-100-let-7a-2-mir-125b-1 cluster host gene [Source:HGNC Symbol;Acc:HGNC:39522]	399959	0.0349111	0.0117208	0.0117007	837.632	841.484	2.97855	2.98368	0.00297967	0.00293037	0.113738	0.113024		ENSG00000182179	UBA7	protein_coding	ubiquitin like modifier activating enzyme 7 [Source:HGNC Symbol;Acc:HGNC:12471]	7318	-0.0289383	0.00981349	0.00980383	841.311	845.158	-2.94883	-2.95174	0.00327811	0.00324731	0.12547	0.12517
ENSG00000115145	STAM2	protein_coding	signal transducing adaptor molecule 2 [Source:HGNC Symbol;Acc:HGNC:11358]	10254	0.0180837	0.00606168	0.00605964	838.437	842.289	2.98328	2.98428	0.00293445	0.00292457	0.112985	0.112222		ENSG00000197226	TBC1D9B	protein_coding	TBC1 domain family member 9B [Source:HGNC Symbol;Acc:HGNC:29097]	23061	-0.0154515	0.00517838	0.00517986	837.379	841.236	-2.98385	-2.983	0.00292915	0.00293684	0.113194	0.113024		ENSG00000197226	TBC1D9B	protein_coding	TBC1 domain family member 9B [Source:HGNC Symbol;Acc:HGNC:29097]	23061	-0.0151492	0.00513625	0.00513775	841.389	845.241	-2.94947	-2.9486	0.00327142	0.00328007	0.12547	0.12517
ENSG00000076351	SLC46A1	protein_coding	solute carrier family 46 member 1 [Source:HGNC Symbol;Acc:HGNC:30521]	113235	-0.0208958	0.00700836	0.00700354	837.999	841.846	-2.98155	-2.9836	0.00295099	0.00293109	0.113258	0.112222		ENSG00000108509	CAMTA2	protein_coding	calmodulin binding transcription activator 2 [Source:HGNC Symbol;Acc:HGNC:18807]	23125	-0.0184831	0.00619953	0.00619801	837.61	841.466	-2.98137	-2.9821	0.00295271	0.00294535	0.113324	0.113042		ENSG00000122591	FAM126A	protein_coding	family with sequence similarity 126 member A [Source:HGNC Symbol;Acc:HGNC:24587]	84668	0.0267847	0.00910141	0.00908828	841.538	845.385	2.94292	2.94717	0.00334064	0.00329512	0.125647	0.12517
ENSG00000136560	TANK	protein_coding	TRAF family member associated NFKB activator [Source:HGNC Symbol;Acc:HGNC:11562]	10010	0.016874	0.00565646	0.00565577	838.929	842.784	2.98313	2.9835	0.00293581	0.00293197	0.112985	0.112222		ENSG00000065989	PDE4A	protein_coding	phosphodiesterase 4A [Source:HGNC Symbol;Acc:HGNC:8780]	5141	-0.0443994	0.014912	0.0148964	836.402	840.247	-2.97742	-2.98055	0.00299074	0.00296025	0.113851	0.113304		ENSG00000120662	MTRF1	protein_coding	mitochondrial translation release factor 1 [Source:HGNC Symbol;Acc:HGNC:7469]	9617	0.0230405	0.00780351	0.00781831	841.385	845.241	2.95258	2.94699	0.00323891	0.00329704	0.125341	0.12517
ENSG00000217128	FNIP1	protein_coding	folliculin interacting protein 1 [Source:HGNC Symbol;Acc:HGNC:29418]	96459	0.0218278	0.00732994	0.00732304	838.55	842.4	2.9779	2.9807	0.00298588	0.00295859	0.113975	0.112933		ENSG00000248487	ABHD14A	protein_coding	abhydrolase domain containing 14A [Source:HGNC Symbol;Acc:HGNC:24538]	25864	-0.0342338	0.011482	0.0114892	835.705	839.557	-2.98151	-2.97966	0.00295153	0.00296884	0.113324	0.113324		ENSG00000138757	G3BP2	protein_coding	G3BP stress granule assembly factor 2 [Source:HGNC Symbol;Acc:HGNC:30291]	9908	0.0163357	0.00554701	0.00554725	840.461	844.307	2.94495	2.94482	0.00331915	0.0033201	0.125647	0.12517
ENSG00000055163	CYFIP2	protein_coding	cytoplasmic FMR1 interacting protein 2 [Source:HGNC Symbol;Acc:HGNC:13760]	26999	-0.0333298	0.011221	0.0112021	838.176	842.021	-2.97032	-2.97531	0.00305979	0.00301059	0.114589	0.114399		ENSG00000121753	ADGRB2	protein_coding	adhesion G protein-coupled receptor B2 [Source:HGNC Symbol;Acc:HGNC:944]	576	-0.0417403	0.0140301	0.0140176	837.263	841.115	-2.97506	-2.97772	0.00301348	0.0029874	0.114391	0.113724		ENSG00000105662	CRTC1	protein_coding	CREB regulated transcription coactivator 1 [Source:HGNC Symbol;Acc:HGNC:16062]	23373	-0.0228177	0.00774261	0.00774987	841.222	845.075	-2.94703	-2.94426	0.00329708	0.00332595	0.125647	0.12517
ENSG00000105419	MEIS3	protein_coding	Meis homeobox 3 [Source:HGNC Symbol;Acc:HGNC:29537]	56917	-0.0422116	0.0141995	0.0141939	837.174	841.018	-2.97274	-2.97392	0.00303611	0.00302423	0.114477	0.114399		ENSG00000076351	SLC46A1	protein_coding	solute carrier family 46 member 1 [Source:HGNC Symbol;Acc:HGNC:30521]	113235	-0.020852	0.00701079	0.00700592	836.999	840.851	-2.97427	-2.97634	0.00302123	0.00300073	0.114391	0.113922		ENSG00000096401	CDC5L	protein_coding	cell division cycle 5 like [Source:HGNC Symbol;Acc:HGNC:1743]	988	0.0119352	0.00404709	0.00405453	841.564	845.421	2.94908	2.94368	0.0032754	0.00333218	0.12547	0.12517
ENSG00000108509	CAMTA2	protein_coding	calmodulin binding transcription activator 2 [Source:HGNC Symbol;Acc:HGNC:18807]	23125	-0.018419	0.00619704	0.00619558	838.621	842.473	-2.97223	-2.97293	0.003041	0.00303372	0.114477	0.114399		ENSG00000120662	MTRF1	protein_coding	mitochondrial translation release factor 1 [Source:HGNC Symbol;Acc:HGNC:7469]	9617	0.0234377	0.00786454	0.00787934	837.542	841.405	2.98017	2.97457	0.0029642	0.00301785	0.113455	0.11425		ENSG00000176390	CRLF3	protein_coding	cytokine receptor like factor 3 [Source:HGNC Symbol;Acc:HGNC:17177]	51379	0.0151744	0.00515261	0.00515566	840.925	844.776	2.94498	2.94325	0.00331873	0.00333682	0.125647	0.12517
ENSG00000280433	FP565260.6	protein_coding	novel protein, similar to trafficking protein particle complex 10 TRAPPC10	NA	0.0348836	0.0117471	0.0117346	838.954	842.807	2.96956	2.97271	0.00306724	0.00303584	0.114589	0.114399		ENSG00000130638	ATXN10	protein_coding	ataxin 10 [Source:HGNC Symbol;Acc:HGNC:10549]	25814	-0.0190621	0.00641348	0.00641007	836.914	840.765	-2.97219	-2.97378	0.00304151	0.00302563	0.11485	0.11425		ENSG00000126351	THRA	protein_coding	thyroid hormone receptor alpha [Source:HGNC Symbol;Acc:HGNC:11796]	7067	-0.0328825	0.0111868	0.0111732	841.08	844.924	-2.93939	-2.94298	0.00337864	0.00333964	0.125647	0.12517
ENSG00000122958	VPS26A	protein_coding	VPS26, retromer complex component A [Source:HGNC Symbol;Acc:HGNC:12711]	9559	0.0170813	0.00574829	0.00574745	837.382	841.228	2.97153	2.97197	0.00304794	0.00304327	0.114477	0.114399		ENSG00000152767	FARP1	protein_coding	FERM, ARH/RhoGEF and pleckstrin domain protein 1 [Source:HGNC Symbol;Acc:HGNC:3591]	10160	-0.0302013	0.010193	0.0101788	837.982	841.838	-2.96293	-2.96707	0.00313341	0.00309162	0.116548	0.115715		ENSG00000100258	LMF2	protein_coding	lipase maturation factor 2 [Source:HGNC Symbol;Acc:HGNC:25096]	91289	-0.0221462	0.00753286	0.00752725	840.924	844.769	-2.93995	-2.94214	0.00337258	0.00334864	0.125647	0.12517
ENSG00000105647	PIK3R2	protein_coding	phosphoinositide-3-kinase regulatory subunit 2 [Source:HGNC Symbol;Acc:HGNC:8980]	5296	-0.0254427	0.00857196	0.00856281	838.788	842.64	-2.96813	-2.9713	0.00308137	0.00304968	0.114812	0.114399		ENSG00000139926	FRMD6	protein_coding	FERM domain containing 6 [Source:HGNC Symbol;Acc:HGNC:19839]	122786	0.0212079	0.00715525	0.00714858	837.327	841.179	2.96396	2.96673	0.00312318	0.00309511	0.116548	0.115715		ENSG00000064687	ABCA7	protein_coding	ATP binding cassette subfamily A member 7 [Source:HGNC Symbol;Acc:HGNC:37]	10347	-0.0483411	0.0164639	0.0164373	841.269	845.113	-2.93618	-2.94094	0.00341333	0.00336146	0.125647	0.12517
ENSG00000258405	ZNF578	protein_coding	zinc finger protein 578 [Source:HGNC Symbol;Acc:HGNC:26449]	147660	-0.0245469	0.00825613	0.00826254	838.727	842.583	-2.97317	-2.97086	0.00303176	0.003054	0.114477	0.114399		ENSG00000164877	MICALL2	protein_coding	MICAL like 2 [Source:HGNC Symbol;Acc:HGNC:29672]	79778	-0.0543876	0.0183528	0.0183347	836.778	840.627	-2.96344	-2.96638	0.00312842	0.00309866	0.116548	0.115715		ENSG00000135525	MAP7	protein_coding	microtubule associated protein 7 [Source:HGNC Symbol;Acc:HGNC:6869]	9053	0.0144498	0.00491189	0.00491514	841.514	845.367	2.9418	2.93986	0.00335263	0.0033731	0.125647	0.12517
ENSG00000120662	MTRF1	protein_coding	mitochondrial translation release factor 1 [Source:HGNC Symbol;Acc:HGNC:7469]	9617	0.0233571	0.00785701	0.0078719	838.481	842.34	2.97277	2.96715	0.00303573	0.00309081	0.114477	0.11547		ENSG00000091136	LAMB1	protein_coding	laminin subunit beta 1 [Source:HGNC Symbol;Acc:HGNC:6486]	3912	-0.0273013	0.00921727	0.00920579	837.989	841.845	-2.96198	-2.96567	0.00314308	0.00310554	0.116548	0.115715		ENSG00000163602	RYBP	protein_coding	RING1 and YY1 binding protein [Source:HGNC Symbol;Acc:HGNC:10480]	23429	0.0342227	0.0116606	0.0116432	840.658	844.498	2.93491	2.93929	0.00342732	0.00337928	0.125647	0.12517
ENSG00000100324	TAB1	protein_coding	TGF-beta activated kinase 1 (MAP3K7) binding protein 1 [Source:HGNC Symbol;Acc:HGNC:18157]	10454	-0.0135223	0.00454994	0.00455973	838.039	841.898	-2.97198	-2.9656	0.00304354	0.00310631	0.114477	0.115741		ENSG00000122958	VPS26A	protein_coding	VPS26, retromer complex component A [Source:HGNC Symbol;Acc:HGNC:12711]	9559	0.0170477	0.00575073	0.00574984	836.348	840.198	2.96444	2.9649	0.00311848	0.00311347	0.116548	0.115715		ENSG00000087502	ERGIC2	protein_coding	ERGIC and golgi 2 [Source:HGNC Symbol;Acc:HGNC:30208]	51290	0.0153442	0.00521959	0.00522069	840.612	844.46	2.93973	2.93912	0.00337494	0.00338117	0.125647	0.12517
ENSG00000184216	IRAK1	protein_coding	interleukin 1 receptor associated kinase 1 [Source:HGNC Symbol;Acc:HGNC:6112]	3654	-0.0183329	0.00618643	0.00618405	838.357	842.208	-2.9634	-2.96454	0.00312868	0.00311681	0.116085	0.115788		ENSG00000055163	CYFIP2	protein_coding	cytoplasmic FMR1 interacting protein 2 [Source:HGNC Symbol;Acc:HGNC:13760]	26999	-0.0331554	0.0112035	0.0111847	837.088	840.936	-2.95938	-2.96436	0.00316946	0.00311875	0.116548	0.115715		ENSG00000198862	LTN1	protein_coding	listerin E3 ubiquitin protein ligase 1 [Source:HGNC Symbol;Acc:HGNC:13082]	26046	0.0240978	0.00821235	0.00820205	840.423	844.262	2.93434	2.93803	0.00343353	0.00339297	0.125647	0.12517
ENSG00000167136	ENDOG	protein_coding	endonuclease G [Source:HGNC Symbol;Acc:HGNC:3346]	2021	-0.0574904	0.0194207	0.0193974	837.659	841.502	-2.96027	-2.96383	0.00316043	0.00312406	0.116521	0.115788		ENSG00000054690	PLEKHH1	protein_coding	pleckstrin homology, MyTH4 and FERM domain containing H1 [Source:HGNC Symbol;Acc:HGNC:17733]	57475	0.0445553	0.0150642	0.0150346	836.678	840.521	2.95769	2.96352	0.00318678	0.00312727	0.116581	0.115715		ENSG00000080815	PSEN1	protein_coding	presenilin 1 [Source:HGNC Symbol;Acc:HGNC:9508]	5663	0.0143923	0.00489582	0.00489978	841.073	844.926	2.9397	2.93733	0.00337524	0.00340052	0.125647	0.12517
ENSG00000166106	ADAMTS15	protein_coding	ADAM metallopeptidase with thrombospondin type 1 motif 15 [Source:HGNC Symbol;Acc:HGNC:16305]	170689	-0.049446	0.0167212	0.0166923	837.845	841.687	-2.95709	-2.96221	0.00319279	0.00314031	0.117406	0.116084		ENSG00000217128	FNIP1	protein_coding	folliculin interacting protein 1 [Source:HGNC Symbol;Acc:HGNC:29418]	96459	0.0216875	0.00732585	0.00731892	837.496	841.349	2.96041	2.96321	0.00315903	0.00313031	0.116548	0.115715		ENSG00000116337	AMPD2	protein_coding	adenosine monophosphate deaminase 2 [Source:HGNC Symbol;Acc:HGNC:469]	271	-0.0199734	0.00680348	0.00680204	839.062	842.9	-2.93577	-2.93639	0.00341811	0.00341095	0.125647	0.12517
ENSG00000181830	SLC35C1	protein_coding	solute carrier family 35 member C1 [Source:HGNC Symbol;Acc:HGNC:20197]	55343	-0.0159733	0.0053942	0.00539697	837.392	841.242	-2.9612	-2.95968	0.00315097	0.00316597	0.116478	0.116725		ENSG00000111605	CPSF6	protein_coding	cleavage and polyadenylation specific factor 6 [Source:HGNC Symbol;Acc:HGNC:13871]	11052	0.010164	0.00342102	0.00343354	837.654	841.521	2.97104	2.96021	0.00305279	0.00316062	0.114967	0.116528		ENSG00000130193	THEM6	protein_coding	thioesterase superfamily member 6 [Source:HGNC Symbol;Acc:HGNC:29656]	51337	-0.0276452	0.00942355	0.00941565	840.336	844.177	-2.93362	-2.93609	0.0034414	0.00341407	0.125647	0.12517
ENSG00000164031	DNAJB14	protein_coding	DnaJ heat shock protein family (Hsp40) member B14 [Source:HGNC Symbol;Acc:HGNC:25881]	79982	0.0224731	0.00761324	0.00760507	838.166	842.013	2.95185	2.95502	0.0032469	0.00321364	0.117924	0.117426		ENSG00000184216	IRAK1	protein_coding	interleukin 1 receptor associated kinase 1 [Source:HGNC Symbol;Acc:HGNC:6112]	3654	-0.0183084	0.00619013	0.00618769	837.356	841.211	-2.95767	-2.95883	0.00318696	0.00317462	0.116581	0.116585		ENSG00000144560	VGLL4	protein_coding	vestigial like family member 4 [Source:HGNC Symbol;Acc:HGNC:28966]	9686	-0.015318	0.00522051	0.00522214	841.495	845.347	-2.9342	-2.93329	0.00343496	0.00344459	0.125647	0.12517
ENSG00000145016	RUBCN	protein_coding	rubicon autophagy regulator [Source:HGNC Symbol;Acc:HGNC:28991]	9711	0.0201823	0.00683656	0.00683314	839.099	842.954	2.95211	2.95359	0.00324405	0.00322831	0.117924	0.117426		ENSG00000181830	SLC35C1	protein_coding	solute carrier family 35 member C1 [Source:HGNC Symbol;Acc:HGNC:20197]	55343	-0.0159772	0.00539786	0.00540056	836.392	840.246	-2.95992	-2.95844	0.00316408	0.00317877	0.116548	0.116585		ENSG00000196482	ESRRG	protein_coding	estrogen related receptor gamma [Source:HGNC Symbol;Acc:HGNC:3474]	2104	0.0363978	0.0124321	0.01241	839.954	843.787	2.92772	2.93295	0.00350679	0.00344847	0.125647	0.12517
ENSG00000241685	ARPC1A	protein_coding	actin related protein 2/3 complex subunit 1A [Source:HGNC Symbol;Acc:HGNC:703]	10552	-0.0104602	0.00353021	0.00354167	838.446	842.309	-2.96306	-2.95347	0.00313208	0.00322964	0.116085	0.117426		ENSG00000138757	G3BP2	protein_coding	G3BP stress granule assembly factor 2 [Source:HGNC Symbol;Acc:HGNC:30291]	9908	0.0165442	0.00560178	0.00560194	836.739	840.592	2.95339	2.95331	0.00323105	0.00323151	0.117412	0.116615		ENSG00000170638	TRABD	protein_coding	TraB domain containing [Source:HGNC Symbol;Acc:HGNC:28805]	80305	-0.0192674	0.00656629	0.0065698	839.033	842.877	-2.9343	-2.93273	0.00343416	0.00345096	0.125647	0.12517
ENSG00000065989	PDE4A	protein_coding	phosphodiesterase 4A [Source:HGNC Symbol;Acc:HGNC:8780]	5141	-0.044083	0.0149448	0.0149291	837.332	841.174	-2.94972	-2.95282	0.00326918	0.00323653	0.117924	0.117426		ENSG00000108582	CPD	protein_coding	carboxypeptidase D [Source:HGNC Symbol;Acc:HGNC:2301]	1362	0.0242144	0.00820727	0.00820039	836.647	840.495	2.95036	2.95284	0.00326258	0.00323639	0.117412	0.116615		ENSG00000001561	ENPP4	protein_coding	ectonucleotide pyrophosphatase/phosphodiesterase 4 [Source:HGNC Symbol;Acc:HGNC:3359]	22875	0.035933	0.012267	0.0122528	841.771	845.62	2.92924	2.93264	0.00348969	0.00345169	0.125647	0.12517
ENSG00000087077	TRIP6	protein_coding	thyroid hormone receptor interactor 6 [Source:HGNC Symbol;Acc:HGNC:12311]	7205	-0.025248	0.0085566	0.00855062	837.592	841.437	-2.9507	-2.95277	0.00325888	0.00323699	0.117924	0.117426		ENSG00000258405	ZNF578	protein_coding	zinc finger protein 578 [Source:HGNC Symbol;Acc:HGNC:26449]	147660	-0.0244003	0.00825838	0.00826473	837.727	841.586	-2.95461	-2.95234	0.00321836	0.00324146	0.117412	0.116615		ENSG00000109189	USP46	protein_coding	ubiquitin specific peptidase 46 [Source:HGNC Symbol;Acc:HGNC:20075]	64854	0.0410062	0.0140095	0.0139827	840.515	844.351	2.92704	2.93264	0.00351432	0.00345184	0.125647	0.12517
ENSG00000108582	CPD	protein_coding	carboxypeptidase D [Source:HGNC Symbol;Acc:HGNC:2301]	1362	0.0241963	0.00820201	0.00819519	837.654	841.499	2.95005	2.95251	0.00326569	0.00323971	0.117924	0.117426		ENSG00000144452	ABCA12	protein_coding	ATP binding cassette subfamily A member 12 [Source:HGNC Symbol;Acc:HGNC:14637]	26154	0.0450865	0.0152959	0.0152722	835.483	839.318	2.94762	2.95219	0.00329145	0.00324325	0.117412	0.116615		ENSG00000286834	AL360020.1	lncRNA	novel transcript	NA	0.0296527	0.0101303	0.0101141	840.678	844.518	2.92715	2.93182	0.00351313	0.00346081	0.125647	0.12517
ENSG00000164877	MICALL2	protein_coding	MICAL like 2 [Source:HGNC Symbol;Acc:HGNC:29672]	79778	-0.0541479	0.01836	0.0183419	837.763	841.608	-2.94924	-2.95214	0.00327416	0.00324348	0.117924	0.117426		ENSG00000148426	PROSER2	protein_coding	proline and serine rich 2 [Source:HGNC Symbol;Acc:HGNC:23728]	254427	-0.0449674	0.0152571	0.0152356	836.682	840.528	-2.9473	-2.95147	0.00329467	0.00325061	0.117412	0.116615		ENSG00000091136	LAMB1	protein_coding	laminin subunit beta 1 [Source:HGNC Symbol;Acc:HGNC:6486]	3912	-0.0268393	0.00917137	0.00915999	841.817	845.666	-2.92642	-2.93006	0.00352112	0.00348019	0.125647	0.12517
ENSG00000186130	ZBTB6	protein_coding	zinc finger and BTB domain containing 6 [Source:HGNC Symbol;Acc:HGNC:16764]	10773	0.0274922	0.00932857	0.0093177	838.437	842.286	2.9471	2.95054	0.00329659	0.00326011	0.118131	0.117456		ENSG00000280433	FP565260.6	protein_coding	novel protein, similar to trafficking protein particle complex 10 TRAPPC10	NA	0.0345248	0.0117149	0.0117024	837.987	841.843	2.94709	2.95022	0.00329681	0.00326345	0.117412	0.116615		ENSG00000145332	KLHL8	protein_coding	kelch like family member 8 [Source:HGNC Symbol;Acc:HGNC:18644]	57563	0.030106	0.0102981	0.0102818	841.363	845.208	2.92345	2.92807	0.00355458	0.00350234	0.125647	0.12517
ENSG00000172215	CXCR6	protein_coding	C-X-C motif chemokine receptor 6 [Source:HGNC Symbol;Acc:HGNC:16647]	10663	-0.0516692	0.0175452	0.0175123	838.259	842.104	-2.94492	-2.95045	0.00331971	0.00326105	0.118355	0.117456		ENSG00000241685	ARPC1A	protein_coding	actin related protein 2/3 complex subunit 1A [Source:HGNC Symbol;Acc:HGNC:703]	10552	-0.010454	0.00353246	0.00354387	837.433	841.3	-2.95941	-2.94988	0.00316914	0.00326707	0.116548	0.116615		ENSG00000056097	ZFR	protein_coding	zinc finger RNA binding protein [Source:HGNC Symbol;Acc:HGNC:17277]	51663	0.0155152	0.00529962	0.00530149	839.272	843.115	2.92761	2.92657	0.00350814	0.00351932	0.125647	0.12517
ENSG00000080815	PSEN1	protein_coding	presenilin 1 [Source:HGNC Symbol;Acc:HGNC:9508]	5663	0.0145652	0.00493994	0.00494392	838.249	842.104	2.94845	2.94607	0.00328242	0.00330706	0.117924	0.117992		ENSG00000087077	TRIP6	protein_coding	thyroid hormone receptor interactor 6 [Source:HGNC Symbol;Acc:HGNC:12311]	7205	-0.0252195	0.0085573	0.00855127	836.558	840.406	-2.94714	-2.94921	0.00329642	0.00327416	0.117412	0.116615		ENSG00000179178	TMEM125	protein_coding	transmembrane protein 125 [Source:HGNC Symbol;Acc:HGNC:28275]	128218	-0.0302317	0.0103375	0.0103304	841.543	845.392	-2.92447	-2.92648	0.00354311	0.00352005	0.125647	0.12517
ENSG00000138757	G3BP2	protein_coding	G3BP stress granule assembly factor 2 [Source:HGNC Symbol;Acc:HGNC:30291]	9908	0.0165013	0.005601	0.0056012	837.729	841.578	2.94614	2.94604	0.00330679	0.00330751	0.118195	0.117992		ENSG00000142089	IFITM3	protein_coding	interferon induced transmembrane protein 3 [Source:HGNC Symbol;Acc:HGNC:5414]	10410	-0.03321	0.0112816	0.011262	835.965	839.803	-2.94373	-2.94884	0.0033326	0.00327813	0.117412	0.116615		ENSG00000115904	SOS1	protein_coding	SOS Ras/Rac guanine nucleotide exchange factor 1 [Source:HGNC Symbol;Acc:HGNC:11187]	6654	0.0186185	0.0063694	0.0063656	839.712	843.55	2.92313	2.92487	0.00355844	0.00353834	0.125647	0.12517
ENSG00000111605	CPSF6	protein_coding	cleavage and polyadenylation specific factor 6 [Source:HGNC Symbol;Acc:HGNC:13871]	11052	0.0101155	0.00342237	0.00343492	838.646	842.51	2.95569	2.94489	0.00320713	0.00331955	0.117626	0.117992		ENSG00000166106	ADAMTS15	protein_coding	ADAM metallopeptidase with thrombospondin type 1 motif 15 [Source:HGNC Symbol;Acc:HGNC:16305]	170689	-0.0491589	0.0167027	0.0166737	836.799	840.645	-2.94318	-2.94828	0.00333843	0.00328394	0.117412	0.116615		ENSG00000056586	RC3H2	protein_coding	ring finger and CCCH-type domains 2 [Source:HGNC Symbol;Acc:HGNC:21461]	54542	0.0144517	0.0049392	0.00494182	841.107	844.959	2.92593	2.92438	0.00352671	0.0035437	0.125647	0.12517
ENSG00000196482	ESRRG	protein_coding	estrogen related receptor gamma [Source:HGNC Symbol;Acc:HGNC:3474]	2104	0.0368835	0.0125483	0.0125258	837.079	840.914	2.93932	2.94459	0.00337981	0.00332294	0.119227	0.117992		ENSG00000164031	DNAJB14	protein_coding	DnaJ heat shock protein family (Hsp40) member B14 [Source:HGNC Symbol;Acc:HGNC:25881]	79982	0.0224258	0.00761611	0.00760788	837.16	841.011	2.94452	2.94771	0.00332404	0.00328992	0.117412	0.116615		ENSG00000142089	IFITM3	protein_coding	interferon induced transmembrane protein 3 [Source:HGNC Symbol;Acc:HGNC:5414]	10410	-0.0326889	0.0111998	0.0111805	839.619	843.449	-2.91871	-2.92374	0.00360877	0.00355111	0.125647	0.12517
ENSG00000082269	FAM135A	protein_coding	family with sequence similarity 135 member A [Source:HGNC Symbol;Acc:HGNC:21084]	57579	0.0330105	0.0112309	0.0112116	837.973	841.817	2.93925	2.94433	0.0033804	0.00332563	0.119227	0.117992		ENSG00000105647	PIK3R2	protein_coding	phosphoinositide-3-kinase regulatory subunit 2 [Source:HGNC Symbol;Acc:HGNC:8980]	5296	-0.0252408	0.00857242	0.00856323	837.797	841.652	-2.94442	-2.94758	0.00332503	0.00329116	0.117412	0.116615		ENSG00000089159	PXN	protein_coding	paxillin [Source:HGNC Symbol;Acc:HGNC:9718]	5829	-0.0239778	0.00821234	0.0082022	841.235	845.08	-2.91973	-2.92334	0.00359684	0.00355544	0.125647	0.12517
ENSG00000196923	PDLIM7	protein_coding	PDZ and LIM domain 7 [Source:HGNC Symbol;Acc:HGNC:22958]	9260	-0.0416649	0.0141817	0.0141599	834.887	838.705	-2.93793	-2.94246	0.00339509	0.00334586	0.119227	0.117992		ENSG00000178922	HYI	protein_coding	hydroxypyruvate isomerase (putative) [Source:HGNC Symbol;Acc:HGNC:26948]	81888	-0.0362336	0.012305	0.0122955	837.324	841.177	-2.94462	-2.94689	0.00332297	0.00329855	0.117412	0.116615		ENSG00000196914	ARHGEF12	protein_coding	Rho guanine nucleotide exchange factor 12 [Source:HGNC Symbol;Acc:HGNC:14193]	23365	0.0195438	0.00668778	0.00668632	839.875	843.717	2.92232	2.92296	0.00356758	0.00355992	0.125647	0.12517
ENSG00000034713	GABARAPL2	protein_coding	GABA type A receptor associated protein like 2 [Source:HGNC Symbol;Acc:HGNC:13291]	11345	0.011123	0.00377058	0.00378024	838.467	842.328	2.94995	2.94241	0.00326671	0.00334603	0.117924	0.117992		ENSG00000171621	SPSB1	protein_coding	splA/ryanodine receptor domain and SOCS box containing 1 [Source:HGNC Symbol;Acc:HGNC:30628]	80176	-0.0517416	0.0175912	0.0175626	835.732	839.569	-2.94133	-2.94613	0.00335834	0.00330679	0.117537	0.116615		ENSG00000238107	LINC02806	lncRNA	long intergenic non-protein coding RNA 2806 [Source:HGNC Symbol;Acc:HGNC:27628]	NA	0.0526758	0.0180567	0.0180216	839.935	843.766	2.91724	2.92293	0.00362559	0.00356019	0.125647	0.12517
ENSG00000226089	AL122017.1	lncRNA	novel transcript, sense intronic to FAM46A	NA	0.0494585	0.0168285	0.0168112	838.762	842.614	2.93898	2.94199	0.0033833	0.00335045	0.119227	0.117992		ENSG00000170638	TRABD	protein_coding	TraB domain containing [Source:HGNC Symbol;Acc:HGNC:28805]	80305	-0.0194549	0.00660042	0.00660396	835.142	838.992	-2.94753	-2.94595	0.00329245	0.00330872	0.117412	0.116615		ENSG00000129538	RNASE1	protein_coding	ribonuclease A family member 1, pancreatic [Source:HGNC Symbol;Acc:HGNC:10044]	6035	-0.0384051	0.0131725	0.0131478	841.599	845.445	-2.91555	-2.92103	0.0036449	0.00358155	0.125647	0.12517
ENSG00000114796	KLHL24	protein_coding	kelch like family member 24 [Source:HGNC Symbol;Acc:HGNC:25947]	54800	0.0227507	0.00774202	0.00773335	838.65	842.5	2.9386	2.94189	0.0033874	0.00335152	0.119227	0.117992		ENSG00000196482	ESRRG	protein_coding	estrogen related receptor gamma [Source:HGNC Symbol;Acc:HGNC:3474]	2104	0.0369032	0.0125567	0.0125342	836.089	839.927	2.93891	2.9442	0.00338427	0.00332715	0.117537	0.116615		ENSG00000140743	CDR2	protein_coding	cerebellar degeneration related protein 2 [Source:HGNC Symbol;Acc:HGNC:1799]	1039	-0.0302842	0.0103788	0.0103677	841.669	845.518	-2.91791	-2.92102	0.00361772	0.00358165	0.125647	0.12517
ENSG00000178035	IMPDH2	protein_coding	inosine monophosphate dehydrogenase 2 [Source:HGNC Symbol;Acc:HGNC:6053]	3615	-0.0140674	0.00477996	0.00478341	838.376	842.231	-2.943	-2.94088	0.00334009	0.00336246	0.11878	0.118048		ENSG00000197555	SIPA1L1	protein_coding	signal induced proliferation associated 1 like 1 [Source:HGNC Symbol;Acc:HGNC:20284]	26037	0.029106	0.00990467	0.00988901	837.539	841.391	2.93862	2.94327	0.00338733	0.00333695	0.117537	0.116615		ENSG00000162695	SLC30A7	protein_coding	solute carrier family 30 member 7 [Source:HGNC Symbol;Acc:HGNC:19306]	148867	0.0237602	0.00814533	0.00813534	841.36	845.206	2.91704	2.92062	0.00362772	0.00358627	0.125647	0.12517
ENSG00000197555	SIPA1L1	protein_coding	signal induced proliferation associated 1 like 1 [Source:HGNC Symbol;Acc:HGNC:20284]	26037	0.0290619	0.00989999	0.00988441	838.55	842.398	2.93555	2.94018	0.0034205	0.00336992	0.11928	0.118048		ENSG00000100324	TAB1	protein_coding	TGF-beta activated kinase 1 (MAP3K7) binding protein 1 [Source:HGNC Symbol;Acc:HGNC:18157]	10454	-0.0133685	0.00453245	0.00454232	837.073	840.936	-2.94951	-2.9431	0.0032714	0.00333879	0.117412	0.116615		ENSG00000105647	PIK3R2	protein_coding	phosphoinositide-3-kinase regulatory subunit 2 [Source:HGNC Symbol;Acc:HGNC:8980]	5296	-0.0248694	0.0085244	0.00851527	841.992	845.843	-2.91743	-2.92056	0.00362313	0.00358689	0.125647	0.12517
ENSG00000139926	FRMD6	protein_coding	FERM domain containing 6 [Source:HGNC Symbol;Acc:HGNC:19839]	122786	0.0210355	0.00716795	0.00716127	838.42	842.269	2.93467	2.9374	0.00343018	0.00339995	0.11928	0.118804		ENSG00000120705	ETF1	protein_coding	eukaryotic translation termination factor 1 [Source:HGNC Symbol;Acc:HGNC:3477]	2107	0.0158362	0.00537715	0.0053812	836.579	840.434	2.94508	2.94287	0.00331816	0.00334134	0.117412	0.116615		ENSG00000133460	SLC2A11	protein_coding	solute carrier family 2 member 11 [Source:HGNC Symbol;Acc:HGNC:14239]	66035	0.0356837	0.0122427	0.0122208	841.448	845.293	2.9147	2.91992	0.00365475	0.00359425	0.125647	0.12517
ENSG00000054690	PLEKHH1	protein_coding	pleckstrin homology, MyTH4 and FERM domain containing H1 [Source:HGNC Symbol;Acc:HGNC:17733]	57475	0.0442159	0.0150942	0.0150645	837.629	841.468	2.92934	2.9351	0.00348905	0.00342515	0.119951	0.119119		ENSG00000103044	HAS3	protein_coding	hyaluronan synthase 3 [Source:HGNC Symbol;Acc:HGNC:4820]	3038	-0.0519808	0.0176904	0.0176657	835.978	839.818	-2.93836	-2.94247	0.00339029	0.0033456	0.117537	0.116615		ENSG00000175287	PHYHD1	protein_coding	phytanoyl-CoA dioxygenase domain containing 1 [Source:HGNC Symbol;Acc:HGNC:23396]	254295	-0.0348805	0.0119546	0.0119479	841.428	845.277	-2.91774	-2.91939	0.00361969	0.00360036	0.125647	0.12517
ENSG00000120705	ETF1	protein_coding	eukaryotic translation termination factor 1 [Source:HGNC Symbol;Acc:HGNC:3477]	2107	0.0157931	0.00538161	0.00538568	837.52	841.372	2.93464	2.93243	0.00343057	0.00345447	0.11928	0.119119		ENSG00000196923	PDLIM7	protein_coding	PDZ and LIM domain 7 [Source:HGNC Symbol;Acc:HGNC:22958]	9260	-0.0415971	0.0141768	0.0141549	833.869	837.691	-2.93416	-2.9387	0.00343626	0.00338637	0.117919	0.117568		ENSG00000180776	ZDHHC20	protein_coding	zinc finger DHHC-type containing 20 [Source:HGNC Symbol;Acc:HGNC:20749]	253832	0.0272706	0.00935628	0.00934339	840.033	843.868	2.91469	2.91871	0.00365502	0.00360827	0.125647	0.12517
ENSG00000142089	IFITM3	protein_coding	interferon induced transmembrane protein 3 [Source:HGNC Symbol;Acc:HGNC:5414]	10410	-0.0330164	0.0112817	0.0112622	837.028	840.863	-2.92655	-2.93162	0.00352017	0.0034634	0.119951	0.119119		ENSG00000080815	PSEN1	protein_coding	presenilin 1 [Source:HGNC Symbol;Acc:HGNC:9508]	5663	0.0145239	0.00493889	0.00494285	837.252	841.11	2.94072	2.93836	0.00336473	0.00338969	0.117537	0.117568		ENSG00000179886	TIGD5	protein_coding	tigger transposable element derived 5 [Source:HGNC Symbol;Acc:HGNC:18336]	84948	-0.0193783	0.0066256	0.00664011	841.648	845.505	-2.92476	-2.91837	0.00353979	0.00361197	0.125647	0.12517
ENSG00000177707	NECTIN3	protein_coding	nectin cell adhesion molecule 3 [Source:HGNC Symbol;Acc:HGNC:17664]	25945	0.0445323	0.0152234	0.0151962	836.301	840.13	2.92526	2.93049	0.00353474	0.00347595	0.119951	0.119119		ENSG00000047849	MAP4	protein_coding	microtubule associated protein 4 [Source:HGNC Symbol;Acc:HGNC:6862]	4134	-0.0225196	0.0076764	0.00766812	837.852	841.707	-2.93361	-2.93678	0.00344178	0.00340678	0.117919	0.117869		ENSG00000109113	RAB34	protein_coding	RAB34, member RAS oncogene family [Source:HGNC Symbol;Acc:HGNC:16519]	83871	-0.030996	0.0106354	0.0106246	839.402	843.235	-2.9144	-2.91738	0.00365841	0.00362359	0.125647	0.12517
ENSG00000101346	POFUT1	protein_coding	protein O-fucosyltransferase 1 [Source:HGNC Symbol;Acc:HGNC:14988]	23509	-0.0117462	0.00400183	0.00400996	838.284	842.143	-2.93519	-2.92925	0.00342444	0.00348956	0.11928	0.119119		ENSG00000145016	RUBCN	protein_coding	rubicon autophagy regulator [Source:HGNC Symbol;Acc:HGNC:28991]	9711	0.0200607	0.00683635	0.00683288	838.105	841.964	2.93441	2.93591	0.003433	0.00341629	0.117919	0.117876		ENSG00000124151	NCOA3	protein_coding	nuclear receptor coactivator 3 [Source:HGNC Symbol;Acc:HGNC:7670]	8202	0.0188722	0.0064713	0.00647079	839.969	843.812	2.91629	2.91651	0.00363656	0.0036335	0.125647	0.12517
ENSG00000261826	AC121333.1	lncRNA	novel transcript	NA	0.041173	0.0140651	0.0140598	838.012	841.861	2.92731	2.92843	0.00351155	0.00349872	0.119951	0.119119		ENSG00000034713	GABARAPL2	protein_coding	GABA type A receptor associated protein like 2 [Source:HGNC Symbol;Acc:HGNC:13291]	11345	0.0111004	0.00377219	0.0037818	837.478	841.343	2.9427	2.93523	0.00334339	0.00342375	0.117412	0.117876		ENSG00000162777	DENND2D	protein_coding	DENN domain containing 2D [Source:HGNC Symbol;Acc:HGNC:26192]	79961	0.0255707	0.00878227	0.0087703	840.949	844.791	2.91162	2.9156	0.00369063	0.00364399	0.125831	0.12517
ENSG00000056097	ZFR	protein_coding	zinc finger RNA binding protein [Source:HGNC Symbol;Acc:HGNC:17277]	51663	0.0156549	0.00534542	0.0053473	836.253	840.097	2.92866	2.92763	0.00349672	0.00350783	0.119951	0.119119		ENSG00000091879	ANGPT2	protein_coding	angiopoietin 2 [Source:HGNC Symbol;Acc:HGNC:485]	285	0.0840683	0.0287196	0.0286564	837.452	841.301	2.92721	2.93366	0.00351273	0.00344089	0.118748	0.117959		ENSG00000111678	C12orf57	protein_coding	chromosome 12 open reading frame 57 [Source:HGNC Symbol;Acc:HGNC:29521]	113246	-0.0209203	0.00718035	0.00717539	839.265	843.1	-2.91355	-2.91557	0.00366832	0.00364452	0.12568	0.12517
ENSG00000179598	PLD6	protein_coding	phospholipase D family member 6 [Source:HGNC Symbol;Acc:HGNC:30447]	201164	-0.02895	0.0098708	0.00988924	838.512	842.371	-2.93289	-2.92742	0.00344965	0.00350983	0.11944	0.119119		ENSG00000176390	CRLF3	protein_coding	cytokine receptor like factor 3 [Source:HGNC Symbol;Acc:HGNC:17177]	51379	0.0152215	0.00518645	0.00518951	836.984	840.841	2.93486	2.93313	0.00342825	0.00344677	0.117919	0.117959		ENSG00000101945	SUV39H1	protein_coding	suppressor of variegation 3-9 homolog 1 [Source:HGNC Symbol;Acc:HGNC:11479]	6839	-0.0226353	0.00776612	0.00776573	841.354	845.204	-2.91463	-2.91477	0.00365561	0.00365351	0.125647	0.125173
ENSG00000239282	CASTOR1	protein_coding	cytosolic arginine sensor for mTORC1 subunit 1 [Source:HGNC Symbol;Acc:HGNC:34423]	652968	-0.0268145	0.00917173	0.00916179	838.521	842.371	-2.92361	-2.92678	0.00355313	0.00351706	0.119978	0.119119		ENSG00000179598	PLD6	protein_coding	phospholipase D family member 6 [Source:HGNC Symbol;Acc:HGNC:30447]	201164	-0.0290103	0.00987514	0.00989345	837.511	841.373	-2.93771	-2.93227	0.00339717	0.00345618	0.117537	0.117959		ENSG00000158042	MRPL17	protein_coding	mitochondrial ribosomal protein L17 [Source:HGNC Symbol;Acc:HGNC:14053]	63875	-0.019876	0.00682575	0.00682344	840.689	844.534	-2.91191	-2.9129	0.00368724	0.0036753	0.125831	0.125371
ENSG00000144452	ABCA12	protein_coding	ATP binding cassette subfamily A member 12 [Source:HGNC Symbol;Acc:HGNC:14637]	26154	0.0446252	0.0152724	0.0152489	836.535	840.368	2.92194	2.92645	0.00357219	0.00352092	0.120044	0.119119		ENSG00000186130	ZBTB6	protein_coding	zinc finger and BTB domain containing 6 [Source:HGNC Symbol;Acc:HGNC:16764]	10773	0.0273076	0.00932819	0.00931726	837.433	841.285	2.92743	2.93086	0.00351032	0.00347173	0.118748	0.117959		ENSG00000214367	HAUS3	protein_coding	HAUS augmin like complex subunit 3 [Source:HGNC Symbol;Acc:HGNC:28719]	79441	0.0172356	0.00590934	0.00591733	841.486	845.341	2.91667	2.91273	0.00363196	0.00367714	0.125647	0.125371
ENSG00000176390	CRLF3	protein_coding	cytokine receptor like factor 3 [Source:HGNC Symbol;Acc:HGNC:17177]	51379	0.0151745	0.00518397	0.00518707	838.021	841.874	2.9272	2.92545	0.00351277	0.00353199	0.119951	0.119119		ENSG00000177707	NECTIN3	protein_coding	nectin cell adhesion molecule 3 [Source:HGNC Symbol;Acc:HGNC:17664]	25945	0.0445672	0.0152355	0.0152082	835.313	839.145	2.92523	2.93047	0.00353526	0.00347628	0.119088	0.117959		ENSG00000280433	FP565260.6	protein_coding	novel protein, similar to trafficking protein particle complex 10 TRAPPC10	NA	0.0339044	0.0116619	0.0116496	841.898	845.749	2.90727	2.91034	0.00374169	0.00370509	0.126649	0.126018
ENSG00000095203	EPB41L4B	protein_coding	erythrocyte membrane protein band 4.1 like 4B [Source:HGNC Symbol;Acc:HGNC:19818]	54566	0.026286	0.0089952	0.00898763	838.176	842.024	2.92222	2.92469	0.00356885	0.00354059	0.120044	0.119119		ENSG00000095203	EPB41L4B	protein_coding	erythrocyte membrane protein band 4.1 like 4B [Source:HGNC Symbol;Acc:HGNC:19818]	54566	0.0263587	0.00900247	0.00899481	837.169	841.021	2.92794	2.93043	0.00350466	0.00347654	0.118748	0.117959		ENSG00000268894	PLCE1-AS1	lncRNA	PLCE1 antisense RNA 1 [Source:HGNC Symbol;Acc:HGNC:45193]	100128054	0.0419008	0.014439	0.0144126	840.675	844.513	2.90192	2.90724	0.00380573	0.00374183	0.127284	0.126633
ENSG00000100316	RPL3	protein_coding	ribosomal protein L3 [Source:HGNC Symbol;Acc:HGNC:10332]	6122	-0.014344	0.0048911	0.00490538	837.872	841.735	-2.93267	-2.92414	0.00345217	0.00354682	0.11944	0.119119		ENSG00000238227	TMEM250	protein_coding	transmembrane protein 250 [Source:HGNC Symbol;Acc:HGNC:31009]	90120	-0.0137832	0.00470109	0.0047063	837.757	841.618	-2.93191	-2.92867	0.00346054	0.00349603	0.118273	0.118091		ENSG00000121892	PDS5A	protein_coding	PDS5 cohesin associated factor A [Source:HGNC Symbol;Acc:HGNC:29088]	23244	0.0147656	0.00507672	0.00508006	840.863	844.714	2.90848	2.90657	0.00372751	0.0037497	0.126631	0.126633
ENSG00000130810	PPAN	protein_coding	peter pan homolog [Source:HGNC Symbol;Acc:HGNC:9227]	56342	-0.0213636	0.00729869	0.0073076	837.908	841.763	-2.92704	-2.92347	0.00351463	0.00355431	0.119951	0.119119		ENSG00000112531	QKI	protein_coding	QKI, KH domain containing RNA binding [Source:HGNC Symbol;Acc:HGNC:21100]	9444	0.0202546	0.00692019	0.00691617	835.624	839.467	2.92688	2.92858	0.00351669	0.00349726	0.118748	0.118091		ENSG00000005243	COPZ2	protein_coding	coatomer protein complex subunit zeta 2 [Source:HGNC Symbol;Acc:HGNC:19356]	51226	-0.0536167	0.0184735	0.0184491	839.565	843.397	-2.90235	-2.9062	0.00380064	0.00375424	0.127284	0.126633
ENSG00000078747	ITCH	protein_coding	itchy E3 ubiquitin protein ligase [Source:HGNC Symbol;Acc:HGNC:13890]	83737	0.0192096	0.0065766	0.00657275	837.048	840.89	2.9209	2.92261	0.00358396	0.00356413	0.120076	0.119119		ENSG00000082269	FAM135A	protein_coding	family with sequence similarity 135 member A [Source:HGNC Symbol;Acc:HGNC:21084]	57579	0.0327749	0.0112253	0.0112059	836.952	840.798	2.91973	2.92478	0.00359737	0.00353963	0.119393	0.119235		ENSG00000261236	BOP1	protein_coding	BOP1 ribosomal biogenesis factor [Source:HGNC Symbol;Acc:HGNC:15519]	23246	-0.0232366	0.00799705	0.00799849	840.81	844.658	-2.90565	-2.90512	0.00376112	0.0037669	0.126697	0.126633
ENSG00000120688	WBP4	protein_coding	WW domain binding protein 4 [Source:HGNC Symbol;Acc:HGNC:12739]	11193	0.0145911	0.00498809	0.00499323	838.907	842.764	2.92519	2.92218	0.00353526	0.00356886	0.119951	0.119119		ENSG00000156990	RPUSD3	protein_coding	RNA pseudouridine synthase D3 [Source:HGNC Symbol;Acc:HGNC:28437]	285367	-0.0346538	0.0118749	0.011863	837.13	840.981	-2.91824	-2.92118	0.00361437	0.00358037	0.119393	0.119588		ENSG00000178026	LRRC75B	protein_coding	leucine rich repeat containing 75B [Source:HGNC Symbol;Acc:HGNC:33155]	388886	-0.0380503	0.0130939	0.0131009	841.879	845.733	-2.90596	-2.90439	0.00375727	0.00377549	0.126697	0.126633
ENSG00000242512	LINC01206	lncRNA	long intergenic non-protein coding RNA 1206 [Source:HGNC Symbol;Acc:HGNC:49637]	100996490	0.0416945	0.0142818	0.0142693	837.833	841.679	2.9194	2.92198	0.003601	0.00357125	0.120076	0.119119		ENSG00000056097	ZFR	protein_coding	zinc finger RNA binding protein [Source:HGNC Symbol;Acc:HGNC:17277]	51663	0.015625	0.00534772	0.00534956	835.262	839.11	2.92181	2.9208	0.00357386	0.00358486	0.119393	0.119588		ENSG00000184216	IRAK1	protein_coding	interleukin 1 receptor associated kinase 1 [Source:HGNC Symbol;Acc:HGNC:6112]	3654	-0.0178224	0.00613902	0.00613666	841.222	845.07	-2.90314	-2.90425	0.00379106	0.00377726	0.127284	0.126633
ENSG00000238227	TMEM250	protein_coding	transmembrane protein 250 [Source:HGNC Symbol;Acc:HGNC:31009]	90120	-0.0137402	0.00469954	0.00470479	838.767	842.624	-2.92372	-2.92046	0.0035518	0.00358841	0.119978	0.119119		ENSG00000114796	KLHL24	protein_coding	kelch like family member 24 [Source:HGNC Symbol;Acc:HGNC:25947]	54800	0.0225383	0.00772571	0.00771705	837.683	841.537	2.91731	2.92058	0.00362505	0.00358712	0.119393	0.119588		ENSG00000037749	MFAP3	protein_coding	microfibril associated protein 3 [Source:HGNC Symbol;Acc:HGNC:7034]	4238	0.0212168	0.00732093	0.00731414	840.466	844.307	2.89809	2.90079	0.00385201	0.00381896	0.127603	0.127469
ENSG00000162695	SLC30A7	protein_coding	solute carrier family 30 member 7 [Source:HGNC Symbol;Acc:HGNC:19306]	148867	0.023919	0.00820195	0.00819185	838.501	842.35	2.91626	2.91986	0.00363698	0.00359531	0.120076	0.119119		ENSG00000162695	SLC30A7	protein_coding	solute carrier family 30 member 7 [Source:HGNC Symbol;Acc:HGNC:19306]	148867	0.0239281	0.00820716	0.008197	837.493	841.345	2.91552	2.91913	0.0036457	0.00360369	0.119393	0.119588		ENSG00000034713	GABARAPL2	protein_coding	GABA type A receptor associated protein like 2 [Source:HGNC Symbol;Acc:HGNC:13291]	11345	0.0108604	0.00373454	0.00374412	841.379	845.238	2.90809	2.90064	0.00373213	0.00382057	0.126631	0.127469
ENSG00000167641	PPP1R14A	protein_coding	protein phosphatase 1 regulatory inhibitor subunit 14A [Source:HGNC Symbol;Acc:HGNC:14871]	94274	-0.0519328	0.0178216	0.0177943	836.438	840.27	-2.91404	-2.91851	0.00366302	0.00361093	0.120076	0.119119		ENSG00000178035	IMPDH2	protein_coding	inosine monophosphate dehydrogenase 2 [Source:HGNC Symbol;Acc:HGNC:6053]	3615	-0.0139263	0.00476763	0.00477112	837.371	841.23	-2.92101	-2.91888	0.00358273	0.00360664	0.119393	0.119588		ENSG00000141258	SGSM2	protein_coding	small G protein signaling modulator 2 [Source:HGNC Symbol;Acc:HGNC:29026]	9905	-0.0313317	0.0108227	0.0108067	841.369	845.214	-2.895	-2.89929	0.00388967	0.00383688	0.127603	0.127469
ENSG00000055732	MCOLN3	protein_coding	mucolipin 3 [Source:HGNC Symbol;Acc:HGNC:13358]	55283	0.0392893	0.0134751	0.0134649	839.194	843.049	2.9157	2.91791	0.00364342	0.00361757	0.120076	0.119119		ENSG00000078747	ITCH	protein_coding	itchy E3 ubiquitin protein ligase [Source:HGNC Symbol;Acc:HGNC:13890]	83737	0.0191909	0.00658043	0.00657653	836.049	839.895	2.91636	2.91809	0.0036362	0.00361586	0.119393	0.119588		ENSG00000166869	CHP2	protein_coding	calcineurin like EF-hand protein 2 [Source:HGNC Symbol;Acc:HGNC:24927]	63928	-0.0499674	0.0172568	0.0172454	840.588	844.432	-2.89553	-2.89743	0.00388332	0.00385962	0.127603	0.127469
ENSG00000112531	QKI	protein_coding	QKI, KH domain containing RNA binding [Source:HGNC Symbol;Acc:HGNC:21100]	9444	0.0201882	0.00692474	0.00692074	836.701	840.541	2.91537	2.91706	0.00364748	0.00362761	0.120076	0.119119		ENSG00000001561	ENPP4	protein_coding	ectonucleotide pyrophosphatase/phosphodiesterase 4 [Source:HGNC Symbol;Acc:HGNC:3359]	22875	0.0360385	0.0123687	0.0123542	837.955	841.811	2.91369	2.91711	0.00366687	0.00362688	0.119393	0.119588		ENSG00000204120	GIGYF2	protein_coding	GRB10 interacting GYF protein 2 [Source:HGNC Symbol;Acc:HGNC:11960]	26058	0.0168085	0.00580442	0.00580333	841.251	845.1	2.8958	2.89635	0.00387989	0.00387279	0.127603	0.127469
ENSG00000001561	ENPP4	protein_coding	ectonucleotide pyrophosphatase/phosphodiesterase 4 [Source:HGNC Symbol;Acc:HGNC:3359]	22875	0.0360004	0.0123586	0.0123442	838.957	842.809	2.91298	2.91638	0.00367499	0.00363519	0.120076	0.119119		ENSG00000226089	AL122017.1	lncRNA	novel transcript, sense intronic to FAM46A	NA	0.0489443	0.0167964	0.0167791	837.816	841.672	2.91398	2.91698	0.00366347	0.00362835	0.119393	0.119588		ENSG00000117500	TMED5	protein_coding	transmembrane p24 trafficking protein 5 [Source:HGNC Symbol;Acc:HGNC:24251]	50999	0.0231987	0.0080232	0.00801389	839.918	843.754	2.89145	2.89481	0.00393364	0.00389178	0.127603	0.127469
ENSG00000126522	ASL	protein_coding	argininosuccinate lyase [Source:HGNC Symbol;Acc:HGNC:746]	435	-0.0279367	0.00958587	0.00958544	836.646	840.49	-2.91437	-2.9145	0.00365915	0.00365719	0.120076	0.119119		ENSG00000101346	POFUT1	protein_coding	protein O-fucosyltransferase 1 [Source:HGNC Symbol;Acc:HGNC:14988]	23509	-0.0116913	0.00400127	0.00400936	837.221	841.083	-2.92189	-2.91599	0.00357272	0.00363981	0.119393	0.119588		ENSG00000138867	GUCD1	protein_coding	guanylyl cyclase domain containing 1 [Source:HGNC Symbol;Acc:HGNC:14237]	83606	-0.0167949	0.00580326	0.00580189	841.08	844.928	-2.89404	-2.89472	0.00390149	0.00389265	0.127603	0.127469
ENSG00000047849	MAP4	protein_coding	microtubule associated protein 4 [Source:HGNC Symbol;Acc:HGNC:6862]	4134	-0.0223557	0.00768245	0.0076742	838.864	842.716	-2.90996	-2.91309	0.0037103	0.00367324	0.120076	0.119119		ENSG00000261826	AC121333.1	lncRNA	novel transcript	NA	0.0409227	0.0140546	0.0140492	837.022	840.874	2.91169	2.91281	0.00369026	0.00367675	0.119393	0.119588		ENSG00000169071	ROR2	protein_coding	receptor tyrosine kinase like orphan receptor 2 [Source:HGNC Symbol;Acc:HGNC:10257]	4920	-0.0584915	0.0202356	0.0202078	840.172	844.008	-2.89053	-2.8945	0.00394507	0.00389554	0.127603	0.127469
ENSG00000198862	LTN1	protein_coding	listerin E3 ubiquitin protein ligase 1 [Source:HGNC Symbol;Acc:HGNC:13082]	26046	0.0240773	0.00827716	0.00826672	837.678	841.521	2.90888	2.91255	0.00372318	0.0036797	0.120076	0.119119		ENSG00000100316	RPL3	protein_coding	ribosomal protein L3 [Source:HGNC Symbol;Acc:HGNC:10332]	6122	-0.0142893	0.00489155	0.00490578	836.85	840.716	-2.92123	-2.91276	0.00358024	0.00367738	0.119393	0.119588		ENSG00000116903	EXOC8	protein_coding	exocyst complex component 8 [Source:HGNC Symbol;Acc:HGNC:24659]	149371	0.0195856	0.00677203	0.00676781	840.794	844.639	2.89213	2.89393	0.00392512	0.00390242	0.127603	0.127469
ENSG00000170638	TRABD	protein_coding	TraB domain containing [Source:HGNC Symbol;Acc:HGNC:28805]	80305	-0.0192788	0.00662158	0.00662508	836.153	839.998	-2.91151	-2.90997	0.00369244	0.00371005	0.120076	0.119119		ENSG00000081014	AP4E1	protein_coding	adaptor related protein complex 4 subunit epsilon 1 [Source:HGNC Symbol;Acc:HGNC:573]	23431	0.0196636	0.00675539	0.00675105	837.242	841.095	2.91081	2.91268	0.00370059	0.00367828	0.119393	0.119588		ENSG00000140718	FTO	protein_coding	FTO alpha-ketoglutarate dependent dioxygenase [Source:HGNC Symbol;Acc:HGNC:24678]	79068	0.0131244	0.00453024	0.00453519	840.467	844.318	2.89706	2.8939	0.0038646	0.00390283	0.127603	0.127469
ENSG00000156990	RPUSD3	protein_coding	RNA pseudouridine synthase D3 [Source:HGNC Symbol;Acc:HGNC:28437]	285367	-0.0344959	0.0118756	0.0118638	838.082	841.929	-2.90477	-2.90767	0.00377189	0.00373697	0.120076	0.119119		ENSG00000126522	ASL	protein_coding	argininosuccinate lyase [Source:HGNC Symbol;Acc:HGNC:746]	435	-0.0279039	0.0095939	0.00959337	835.658	839.505	-2.90851	-2.90867	0.00372785	0.00372551	0.119393	0.119588		ENSG00000065485	PDIA5	protein_coding	protein disulfide isomerase family A member 5 [Source:HGNC Symbol;Acc:HGNC:24811]	10954	-0.0331628	0.0114805	0.0114606	841.396	845.241	-2.88862	-2.89363	0.00396862	0.00390602	0.127603	0.127469
ENSG00000103152	MPG	protein_coding	N-methylpurine DNA glycosylase [Source:HGNC Symbol;Acc:HGNC:7211]	4350	-0.020607	0.00708753	0.00708899	833.345	837.176	-2.9075	-2.9069	0.00373997	0.00374662	0.120076	0.119119		ENSG00000110321	EIF4G2	protein_coding	eukaryotic translation initiation factor 4 gamma 2 [Source:HGNC Symbol;Acc:HGNC:3297]	1982	0.0118687	0.00405238	0.00408109	836.845	840.729	2.92882	2.90822	0.00349484	0.00373067	0.118748	0.119588		ENSG00000131634	TMEM204	protein_coding	transmembrane protein 204 [Source:HGNC Symbol;Acc:HGNC:14158]	79652	-0.0419907	0.0145366	0.0145235	840.644	844.487	-2.88862	-2.89122	0.00396875	0.00393591	0.127603	0.127469
ENSG00000169967	MAP3K2	protein_coding	mitogen-activated protein kinase kinase kinase 2 [Source:HGNC Symbol;Acc:HGNC:6854]	10746	0.0223623	0.00770319	0.00769462	838.291	842.139	2.90299	2.90622	0.00379313	0.0037541	0.120076	0.119119		ENSG00000242512	LINC01206	lncRNA	long intergenic non-protein coding RNA 1206 [Source:HGNC Symbol;Acc:HGNC:49637]	100996490	0.0414781	0.014277	0.0142644	836.859	840.708	2.90523	2.90781	0.00376651	0.00373546	0.119393	0.119588		ENSG00000126882	FAM78A	protein_coding	family with sequence similarity 78 member A [Source:HGNC Symbol;Acc:HGNC:25465]	286336	-0.0493523	0.0171039	0.0170758	840.644	844.483	-2.88544	-2.89019	0.00400863	0.00394871	0.127603	0.127469
ENSG00000148426	PROSER2	protein_coding	proline and serine rich 2 [Source:HGNC Symbol;Acc:HGNC:23728]	254427	-0.0446042	0.0153713	0.0153495	837.601	841.443	-2.90179	-2.9059	0.00380767	0.00375806	0.120076	0.119119		ENSG00000103152	MPG	protein_coding	N-methylpurine DNA glycosylase [Source:HGNC Symbol;Acc:HGNC:7211]	4350	-0.0206317	0.00709405	0.00709543	832.348	836.182	-2.90831	-2.90774	0.00373057	0.00373679	0.119393	0.119588		ENSG00000101745	ANKRD12	protein_coding	ankyrin repeat domain 12 [Source:HGNC Symbol;Acc:HGNC:29135]	23253	0.0254455	0.00881857	0.00880647	841.063	844.906	2.88545	2.88941	0.00400849	0.00395836	0.127603	0.127469
ENSG00000178922	HYI	protein_coding	hydroxypyruvate isomerase (putative) [Source:HGNC Symbol;Acc:HGNC:26948]	81888	-0.0359323	0.0123761	0.0123665	838.297	842.147	-2.90336	-2.90562	0.00378865	0.00376133	0.120076	0.119119		ENSG00000204219	TCEA3	protein_coding	transcription elongation factor A3 [Source:HGNC Symbol;Acc:HGNC:11615]	6920	-0.0538685	0.0185502	0.0185275	836.963	840.812	-2.90393	-2.90749	0.00378207	0.00373928	0.119393	0.119588		ENSG00000138593	SECISBP2L	protein_coding	SECIS binding protein 2 like [Source:HGNC Symbol;Acc:HGNC:28997]	9728	0.0294238	0.0101992	0.0101856	840.316	844.154	2.88492	2.88877	0.00401528	0.00396646	0.127603	0.127469
ENSG00000267855	NDUFA7	protein_coding	NADH:ubiquinone oxidoreductase subunit A7 [Source:HGNC Symbol;Acc:HGNC:7691]	4701	-0.0206582	0.00711011	0.00711099	838.551	842.405	-2.90547	-2.90511	0.00376353	0.00376734	0.120076	0.119119		ENSG00000198833	UBE2J1	protein_coding	ubiquitin conjugating enzyme E2 J1 [Source:HGNC Symbol;Acc:HGNC:17598]	51465	0.0124784	0.00428733	0.004294	837.223	841.084	2.91054	2.90601	0.00370376	0.00375675	0.119393	0.119588		ENSG00000196586	MYO6	protein_coding	myosin VI [Source:HGNC Symbol;Acc:HGNC:7605]	4646	0.0177506	0.00614675	0.00614542	841.815	845.667	2.88781	2.88843	0.00397874	0.00397049	0.127603	0.127469
ENSG00000135525	MAP7	protein_coding	microtubule associated protein 7 [Source:HGNC Symbol;Acc:HGNC:6869]	9053	0.0144097	0.00495713	0.00496038	838.621	842.477	2.90685	2.90495	0.00374704	0.00376919	0.120076	0.119119		ENSG00000120688	WBP4	protein_coding	WW domain binding protein 4 [Source:HGNC Symbol;Acc:HGNC:12739]	11193	0.0144962	0.00498554	0.00499064	837.935	841.795	2.90766	2.90468	0.00373758	0.0037725	0.119393	0.119588		ENSG00000179833	SERTAD2	protein_coding	SERTA domain containing 2 [Source:HGNC Symbol;Acc:HGNC:30784]	9792	0.0199408	0.00691333	0.00690742	841.055	844.901	2.88439	2.88686	0.00402182	0.00399029	0.127603	0.127469
ENSG00000214367	HAUS3	protein_coding	HAUS augmin like complex subunit 3 [Source:HGNC Symbol;Acc:HGNC:28719]	79441	0.0172765	0.00594006	0.00594818	838.496	842.353	2.90848	2.90451	0.00372787	0.00377453	0.120076	0.119119		ENSG00000196233	LCOR	protein_coding	ligand dependent nuclear receptor corepressor [Source:HGNC Symbol;Acc:HGNC:29503]	84458	0.0322218	0.0111125	0.0110939	836.989	840.836	2.89959	2.90445	0.00383426	0.0037754	0.119393	0.119588		ENSG00000120705	ETF1	protein_coding	eukaryotic translation termination factor 1 [Source:HGNC Symbol;Acc:HGNC:3477]	2107	0.0154083	0.00533412	0.00533816	840.306	844.155	2.88863	2.88644	0.00396871	0.00399563	0.127603	0.127469
ENSG00000115652	UXS1	protein_coding	UDP-glucuronate decarboxylase 1 [Source:HGNC Symbol;Acc:HGNC:17729]	80146	-0.0168416	0.00579939	0.00579865	838.664	842.517	-2.90403	-2.9044	0.00378059	0.00377574	0.120076	0.119119		ENSG00000123124	WWP1	protein_coding	WW domain containing E3 ubiquitin protein ligase 1 [Source:HGNC Symbol;Acc:HGNC:17004]	11059	0.0178198	0.00614035	0.00613776	837.651	841.507	2.90208	2.9033	0.0038042	0.00378906	0.119393	0.119588		ENSG00000214063	TSPAN4	protein_coding	tetraspanin 4 [Source:HGNC Symbol;Acc:HGNC:11859]	7106	-0.0305704	0.0106069	0.010593	841.302	845.147	-2.88211	-2.8859	0.00405073	0.00400236	0.127603	0.127469
ENSG00000196233	LCOR	protein_coding	ligand dependent nuclear receptor corepressor [Source:HGNC Symbol;Acc:HGNC:29503]	84458	0.0322998	0.0111409	0.0111223	838.036	841.88	2.8992	2.90406	0.00383883	0.00377997	0.120076	0.119119		ENSG00000151150	ANK3	protein_coding	ankyrin 3 [Source:HGNC Symbol;Acc:HGNC:494]	288	0.0418256	0.0144331	0.0144074	837.281	841.13	2.8979	2.90306	0.00385472	0.00379192	0.119393	0.119588		ENSG00000102034	ELF4	protein_coding	E74 like ETS transcription factor 4 [Source:HGNC Symbol;Acc:HGNC:3319]	2000	-0.0237437	0.00823843	0.00822795	840.411	844.25	-2.88206	-2.88574	0.00405147	0.00400451	0.127603	0.127469
ENSG00000101745	ANKRD12	protein_coding	ankyrin repeat domain 12 [Source:HGNC Symbol;Acc:HGNC:29135]	23253	0.0258018	0.00889776	0.0088855	837.81	841.653	2.8998	2.9038	0.00383158	0.003783	0.120076	0.119119		ENSG00000167641	PPP1R14A	protein_coding	protein phosphatase 1 regulatory inhibitor subunit 14A [Source:HGNC Symbol;Acc:HGNC:14871]	94274	-0.0516223	0.0178146	0.0177872	835.474	839.309	-2.89775	-2.90222	0.00385682	0.00380232	0.119393	0.119588		ENSG00000132002	DNAJB1	protein_coding	DnaJ heat shock protein family (Hsp40) member B1 [Source:HGNC Symbol;Acc:HGNC:5270]	3337	0.0230693	0.00801047	0.00800264	841.132	844.977	2.87989	2.88271	0.0040791	0.00404268	0.128186	0.127469
ENSG00000257315	ZBED6	protein_coding	zinc finger BED-type containing 6 [Source:HGNC Symbol;Acc:HGNC:33273]	100381270	0.0433573	0.0149622	0.0149329	838.463	842.31	2.89779	2.90347	0.00385591	0.00378691	0.120076	0.119119		ENSG00000198862	LTN1	protein_coding	listerin E3 ubiquitin protein ligase 1 [Source:HGNC Symbol;Acc:HGNC:13082]	26046	0.0239657	0.0082697	0.00825925	836.661	840.507	2.89802	2.90169	0.00385338	0.00380856	0.119393	0.119588		ENSG00000169967	MAP3K2	protein_coding	mitogen-activated protein kinase kinase kinase 2 [Source:HGNC Symbol;Acc:HGNC:6854]	10746	0.0219756	0.00763336	0.00762492	841.551	845.399	2.8789	2.88208	0.00409186	0.00405064	0.128267	0.127469
ENSG00000175287	PHYHD1	protein_coding	phytanoyl-CoA dioxygenase domain containing 1 [Source:HGNC Symbol;Acc:HGNC:23396]	254295	-0.0349082	0.012032	0.0120252	838.49	842.341	-2.90128	-2.90292	0.00381366	0.00379347	0.120076	0.119119		ENSG00000129173	E2F8	protein_coding	E2F transcription factor 8 [Source:HGNC Symbol;Acc:HGNC:24727]	79733	0.0377901	0.0130424	0.0130257	836.927	840.775	2.89748	2.90119	0.00385996	0.00381452	0.119393	0.119588		ENSG00000163694	RBM47	protein_coding	RNA binding motif protein 47 [Source:HGNC Symbol;Acc:HGNC:30358]	54502	0.0153249	0.00531581	0.00531749	839.945	843.791	2.88289	2.88197	0.00404106	0.0040522	0.127603	0.127469
ENSG00000102908	NFAT5	protein_coding	nuclear factor of activated T cells 5 [Source:HGNC Symbol;Acc:HGNC:7774]	10725	0.0290567	0.0100283	0.0100135	837.762	841.604	2.89747	2.90175	0.00385994	0.00380771	0.120076	0.119119		ENSG00000239282	CASTOR1	protein_coding	cytosolic arginine sensor for mTORC1 subunit 1 [Source:HGNC Symbol;Acc:HGNC:34423]	652968	-0.0266035	0.00918204	0.00917203	837.461	841.314	-2.89734	-2.9005	0.00386159	0.00382277	0.119393	0.119588		ENSG00000266412	NCOA4	protein_coding	nuclear receptor coactivator 4 [Source:HGNC Symbol;Acc:HGNC:7671]	8031	0.0169355	0.00587445	0.00587761	841.162	845.014	2.88291	2.88136	0.00404063	0.00405994	0.127603	0.127469
ENSG00000164938	TP53INP1	protein_coding	tumor protein p53 inducible nuclear protein 1 [Source:HGNC Symbol;Acc:HGNC:18022]	94241	0.0268956	0.00929365	0.00928012	838.097	841.942	2.89397	2.89819	0.00390269	0.00385062	0.120076	0.119119		ENSG00000130810	PPAN	protein_coding	peter pan homolog [Source:HGNC Symbol;Acc:HGNC:9227]	56342	-0.0211937	0.00729859	0.00730746	836.894	840.753	-2.90381	-2.90029	0.00378347	0.00382537	0.119393	0.119588		ENSG00000167191	GPRC5B	protein_coding	G protein-coupled receptor class C group 5 member B [Source:HGNC Symbol;Acc:HGNC:13308]	51704	-0.0481861	0.016755	0.0167237	840	843.832	-2.87592	-2.8813	0.00413038	0.0040608	0.128267	0.127469
ENSG00000110321	EIF4G2	protein_coding	eukaryotic translation initiation factor 4 gamma 2 [Source:HGNC Symbol;Acc:HGNC:3297]	1982	0.0118333	0.00405444	0.00408317	837.869	841.75	2.9186	2.89807	0.00361014	0.00385221	0.120076	0.119119		ENSG00000108262	GIT1	protein_coding	GIT ArfGAP 1 [Source:HGNC Symbol;Acc:HGNC:4272]	28964	-0.0152621	0.00526491	0.00526624	837.618	841.476	-2.89883	-2.8981	0.00384339	0.00385181	0.119393	0.119588		ENSG00000163520	FBLN2	protein_coding	fibulin 2 [Source:HGNC Symbol;Acc:HGNC:3601]	2199	-0.0387085	0.0134618	0.0134362	841.345	845.188	-2.87544	-2.88091	0.00413647	0.00406565	0.128267	0.127469
ENSG00000130513	GDF15	protein_coding	growth differentiation factor 15 [Source:HGNC Symbol;Acc:HGNC:30142]	9518	0.0436232	0.0150795	0.0150548	837.551	841.391	2.89288	2.89762	0.00391618	0.00385768	0.120076	0.119119		ENSG00000102908	NFAT5	protein_coding	nuclear factor of activated T cells 5 [Source:HGNC Symbol;Acc:HGNC:7774]	10725	0.029037	0.0100348	0.01002	836.751	840.597	2.89362	2.89791	0.00390718	0.00385421	0.119393	0.119588		ENSG00000100345	MYH9	protein_coding	myosin heavy chain 9 [Source:HGNC Symbol;Acc:HGNC:7579]	4627	-0.0162474	0.00563445	0.00564135	840.479	844.331	-2.88359	-2.88006	0.00403212	0.00407663	0.127603	0.127469
ENSG00000115904	SOS1	protein_coding	SOS Ras/Rac guanine nucleotide exchange factor 1 [Source:HGNC Symbol;Acc:HGNC:11187]	6654	0.0185565	0.00641199	0.00640817	837.025	840.867	2.89404	2.89577	0.003902	0.00388037	0.120076	0.119119		ENSG00000257315	ZBED6	protein_coding	zinc finger BED-type containing 6 [Source:HGNC Symbol;Acc:HGNC:33273]	100381270	0.0432854	0.0149672	0.0149379	837.452	841.302	2.89201	2.89769	0.00392701	0.0038568	0.119393	0.119588		ENSG00000054690	PLEKHH1	protein_coding	pleckstrin homology, MyTH4 and FERM domain containing H1 [Source:HGNC Symbol;Acc:HGNC:17733]	57475	0.0430145	0.0149655	0.0149363	840.345	844.18	2.87424	2.87987	0.00415219	0.00407907	0.128471	0.127469
ENSG00000096401	CDC5L	protein_coding	cell division cycle 5 like [Source:HGNC Symbol;Acc:HGNC:1743]	988	0.0118472	0.00408588	0.00409336	838.674	842.533	2.89955	2.89425	0.0038345	0.00389872	0.120076	0.119119		ENSG00000096401	CDC5L	protein_coding	cell division cycle 5 like [Source:HGNC Symbol;Acc:HGNC:1743]	988	0.0118668	0.00408821	0.00409564	837.686	841.549	2.90269	2.89742	0.00379688	0.00386008	0.119393	0.119588		ENSG00000251136	AF117829.1	lncRNA	novel transcript	101929709	0.0273011	0.00949093	0.00948078	842.092	845.944	2.87655	2.87963	0.00412207	0.00408193	0.128267	0.127469
ENSG00000123124	WWP1	protein_coding	WW domain containing E3 ubiquitin protein ligase 1 [Source:HGNC Symbol;Acc:HGNC:17004]	11059	0.0177591	0.00613957	0.00613702	838.664	842.516	2.89257	2.89377	0.00391991	0.00390466	0.120076	0.119119		ENSG00000187867	PALM3	protein_coding	paralemmin 3 [Source:HGNC Symbol;Acc:HGNC:33274]	342979	0.0390587	0.0135063	0.0134832	837.146	840.995	2.8919	2.89685	0.00392841	0.0038671	0.119393	0.119588		ENSG00000111605	CPSF6	protein_coding	cleavage and polyadenylation specific factor 6 [Source:HGNC Symbol;Acc:HGNC:13871]	11052	0.00981187	0.00339503	0.00340744	841.527	845.39	2.89007	2.87954	0.00395063	0.00408308	0.127603	0.127469
ENSG00000204219	TCEA3	protein_coding	transcription elongation factor A3 [Source:HGNC Symbol;Acc:HGNC:11615]	6920	-0.0535855	0.0185465	0.0185239	838.012	841.857	-2.88925	-2.89277	0.00396122	0.00391703	0.120076	0.119119		ENSG00000130513	GDF15	protein_coding	growth differentiation factor 15 [Source:HGNC Symbol;Acc:HGNC:30142]	9518	0.0436567	0.0151021	0.0150773	836.575	840.419	2.89077	2.89552	0.0039425	0.00388344	0.119393	0.119588		ENSG00000110321	EIF4G2	protein_coding	eukaryotic translation initiation factor 4 gamma 2 [Source:HGNC Symbol;Acc:HGNC:3297]	1982	0.0116623	0.00402182	0.00405021	840.723	844.603	2.89975	2.87942	0.00383192	0.00408476	0.127603	0.127469
ENSG00000138593	SECISBP2L	protein_coding	SECIS binding protein 2 like [Source:HGNC Symbol;Acc:HGNC:28997]	9728	0.0296365	0.0102615	0.0102478	837.307	841.147	2.88812	2.89198	0.00397535	0.0039269	0.120076	0.119119		ENSG00000035499	DEPDC1B	protein_coding	DEP domain containing 1B [Source:HGNC Symbol;Acc:HGNC:24902]	55789	0.0481127	0.0166538	0.0166209	836.513	840.355	2.88899	2.89471	0.00396458	0.00389339	0.119393	0.119588		ENSG00000139405	RITA1	protein_coding	RBPJ interacting and tubulin associated 1 [Source:HGNC Symbol;Acc:HGNC:25925]	84934	-0.0176947	0.00612922	0.00614726	841.155	845.016	-2.88694	-2.87847	0.00398973	0.00409693	0.127603	0.127469
ENSG00000035499	DEPDC1B	protein_coding	DEP domain containing 1B [Source:HGNC Symbol;Acc:HGNC:24902]	55789	0.0480807	0.0166589	0.0166261	837.477	841.315	2.88619	2.89188	0.00399962	0.00392811	0.120076	0.119119		ENSG00000169967	MAP3K2	protein_coding	mitogen-activated protein kinase kinase kinase 2 [Source:HGNC Symbol;Acc:HGNC:6854]	10746	0.0222489	0.00769487	0.00768628	837.267	841.119	2.89139	2.89462	0.00393464	0.00389433	0.119393	0.119588		ENSG00000100324	TAB1	protein_coding	TGF-beta activated kinase 1 (MAP3K7) binding protein 1 [Source:HGNC Symbol;Acc:HGNC:18157]	10454	-0.0130432	0.00452224	0.00453187	840.882	844.739	-2.88423	-2.8781	0.00402391	0.00410165	0.127603	0.127469
ENSG00000179833	SERTAD2	protein_coding	SERTA domain containing 2 [Source:HGNC Symbol;Acc:HGNC:30784]	9792	0.0201311	0.00696775	0.00696178	838.113	841.961	2.88918	2.89166	0.00396207	0.0039308	0.120076	0.119119		ENSG00000135525	MAP7	protein_coding	microtubule associated protein 7 [Source:HGNC Symbol;Acc:HGNC:6869]	9053	0.0143564	0.00495724	0.00496044	837.617	841.475	2.89605	2.89418	0.00387725	0.00389971	0.119393	0.119588		ENSG00000082269	FAM135A	protein_coding	family with sequence similarity 135 member A [Source:HGNC Symbol;Acc:HGNC:21084]	57579	0.0320274	0.0111631	0.0111439	840.751	844.59	2.86905	2.87398	0.00422026	0.00415504	0.12972	0.128761
ENSG00000178026	LRRC75B	protein_coding	leucine rich repeat containing 75B [Source:HGNC Symbol;Acc:HGNC:33155]	388886	-0.03818	0.0132035	0.0132106	838.827	842.683	-2.89165	-2.8901	0.00393133	0.00395003	0.120076	0.119119		ENSG00000138600	SPPL2A	protein_coding	signal peptide peptidase like 2A [Source:HGNC Symbol;Acc:HGNC:30227]	84888	0.0189023	0.00653624	0.00653291	836.488	840.337	2.89192	2.8934	0.00392819	0.00390951	0.119393	0.119588		ENSG00000135549	PKIB	protein_coding	cAMP-dependent protein kinase inhibitor beta [Source:HGNC Symbol;Acc:HGNC:9018]	5570	0.0449341	0.015667	0.0156374	839.101	842.925	2.86808	2.8735	0.00423331	0.00416155	0.129793	0.128761
ENSG00000151150	ANK3	protein_coding	ankyrin 3 [Source:HGNC Symbol;Acc:HGNC:494]	288	0.0416916	0.0144517	0.0144261	838.286	842.132	2.88489	2.89002	0.00401584	0.00395109	0.120076	0.119119		ENSG00000158062	UBXN11	protein_coding	UBX domain protein 11 [Source:HGNC Symbol;Acc:HGNC:30600]	91544	-0.0347262	0.0120068	0.0120023	836.844	840.696	-2.8922	-2.8933	0.00392467	0.00391068	0.119393	0.119588		ENSG00000056291	NPFFR2	protein_coding	neuropeptide FF receptor 2 [Source:HGNC Symbol;Acc:HGNC:4525]	10886	0.0650271	0.0226876	0.0226403	841.221	845.063	2.8662	2.87218	0.004258	0.00417853	0.129793	0.129002
ENSG00000100258	LMF2	protein_coding	lipase maturation factor 2 [Source:HGNC Symbol;Acc:HGNC:25096]	91289	-0.0219443	0.00759899	0.00759328	838.065	841.913	-2.8878	-2.88997	0.00397939	0.00395182	0.120076	0.119119		ENSG00000110799	VWF	protein_coding	von Willebrand factor [Source:HGNC Symbol;Acc:HGNC:12726]	7450	-0.0436372	0.0151139	0.0150841	837.92	841.774	-2.88723	-2.89293	0.00398652	0.00391512	0.119393	0.119588		ENSG00000236507	BX470209.2	lncRNA	novel transcript	107987032	0.0624633	0.0217924	0.0217547	840.341	844.177	2.86629	2.87126	0.0042569	0.00419074	0.129793	0.129017
ENSG00000286834	AL360020.1	lncRNA	novel transcript	NA	0.0294505	0.0102076	0.0101913	837.909	841.753	2.88514	2.88976	0.00401282	0.00395436	0.120076	0.119119		ENSG00000101745	ANKRD12	protein_coding	ankyrin repeat domain 12 [Source:HGNC Symbol;Acc:HGNC:29135]	23253	0.0256168	0.00887289	0.00886066	836.796	840.643	2.88709	2.89107	0.00398843	0.00393826	0.119393	0.119588		ENSG00000100403	ZC3H7B	protein_coding	zinc finger CCCH-type containing 7B [Source:HGNC Symbol;Acc:HGNC:30869]	23264	-0.0109297	0.0037986	0.00380769	841.931	845.789	-2.87731	-2.87044	0.00411226	0.00420129	0.128267	0.129017
ENSG00000169139	UBE2V2	protein_coding	ubiquitin conjugating enzyme E2 V2 [Source:HGNC Symbol;Acc:HGNC:12495]	7336	0.0152846	0.00529114	0.00529234	837.673	841.523	2.88872	2.88806	0.0039679	0.0039756	0.120076	0.119119		ENSG00000101945	SUV39H1	protein_coding	suppressor of variegation 3-9 homolog 1 [Source:HGNC Symbol;Acc:HGNC:11479]	6839	-0.0226445	0.00783492	0.00783441	837.44	841.296	-2.89021	-2.89039	0.00394937	0.00394656	0.119393	0.119588		ENSG00000103152	MPG	protein_coding	N-methylpurine DNA glycosylase [Source:HGNC Symbol;Acc:HGNC:7211]	4350	-0.0201812	0.00703123	0.00703269	836.339	840.168	-2.87023	-2.86963	0.00420525	0.00421262	0.129542	0.129017
ENSG00000145730	PAM	protein_coding	peptidylglycine alpha-amidating monooxygenase [Source:HGNC Symbol;Acc:HGNC:8596]	5066	0.0277706	0.00962616	0.00961584	837.978	841.824	2.88491	2.888	0.00401574	0.00397634	0.120076	0.119119		ENSG00000138593	SECISBP2L	protein_coding	SECIS binding protein 2 like [Source:HGNC Symbol;Acc:HGNC:28997]	9728	0.0296384	0.010269	0.0102552	836.299	840.142	2.88621	2.89008	0.00399952	0.00395059	0.119393	0.119588		ENSG00000138080	EMILIN1	protein_coding	elastin microfibril interfacer 1 [Source:HGNC Symbol;Acc:HGNC:19880]	11117	-0.0502895	0.0175582	0.0175264	840.129	843.963	-2.86416	-2.86936	0.00428537	0.00421576	0.129793	0.129017
ENSG00000081014	AP4E1	protein_coding	adaptor related protein complex 4 subunit epsilon 1 [Source:HGNC Symbol;Acc:HGNC:573]	23431	0.0195085	0.0067594	0.00675509	838.224	842.073	2.88613	2.88797	0.0040003	0.00397672	0.120076	0.119119		ENSG00000011405	PIK3C2A	protein_coding	phosphatidylinositol-4-phosphate 3-kinase catalytic subunit type 2 alpha [Source:HGNC Symbol;Acc:HGNC:8971]	5286	0.0240739	0.00834143	0.00833111	836.753	840.601	2.88607	2.88964	0.00400126	0.00395604	0.119393	0.119588		ENSG00000107798	LIPA	protein_coding	lipase A, lysosomal acid type [Source:HGNC Symbol;Acc:HGNC:6617]	3988	0.0238539	0.0083271	0.00831652	841.789	845.638	2.86461	2.86826	0.00427909	0.00423009	0.129793	0.129169
ENSG00000101945	SUV39H1	protein_coding	suppressor of variegation 3-9 homolog 1 [Source:HGNC Symbol;Acc:HGNC:11479]	6839	-0.0226072	0.00782937	0.00782894	838.455	842.307	-2.88749	-2.88764	0.00398321	0.00398077	0.120076	0.119119		ENSG00000115904	SOS1	protein_coding	SOS Ras/Rac guanine nucleotide exchange factor 1 [Source:HGNC Symbol;Acc:HGNC:11187]	6654	0.0185274	0.00641565	0.00641177	836.015	839.86	2.88785	2.88959	0.00397898	0.00395669	0.119393	0.119588		ENSG00000100564	PIGH	protein_coding	phosphatidylinositol glycan anchor biosynthesis class H [Source:HGNC Symbol;Acc:HGNC:8964]	5283	0.0215302	0.00751509	0.00750816	841.739	845.588	2.86493	2.86758	0.00427478	0.00423912	0.129793	0.129169
ENSG00000171100	MTM1	protein_coding	myotubularin 1 [Source:HGNC Symbol;Acc:HGNC:7448]	4534	0.025776	0.00894212	0.00892961	838.719	842.569	2.88253	2.88657	0.00404569	0.00399419	0.120076	0.119119		ENSG00000140718	FTO	protein_coding	FTO alpha-ketoglutarate dependent dioxygenase [Source:HGNC Symbol;Acc:HGNC:24678]	79068	0.0130387	0.00450719	0.00451249	836.928	840.786	2.89287	2.88948	0.00391642	0.00395807	0.119393	0.119588		ENSG00000099785	MARCHF2	protein_coding	membrane associated ring-CH-type finger 2 [Source:HGNC Symbol;Acc:HGNC:28038]	51257	-0.0294644	0.0102878	0.0102805	840.874	844.719	-2.86401	-2.86606	0.00428731	0.00425943	0.129793	0.129371
ENSG00000138600	SPPL2A	protein_coding	signal peptide peptidase like 2A [Source:HGNC Symbol;Acc:HGNC:30227]	84888	0.018864	0.00653856	0.00653526	837.469	841.314	2.88504	2.88649	0.00401416	0.00399535	0.120076	0.119119		ENSG00000078369	GNB1	protein_coding	G protein subunit beta 1 [Source:HGNC Symbol;Acc:HGNC:4396]	2782	-0.0120859	0.00417371	0.00418333	837.379	841.243	-2.89572	-2.88906	0.00388136	0.00396319	0.119393	0.119588		ENSG00000101346	POFUT1	protein_coding	protein O-fucosyltransferase 1 [Source:HGNC Symbol;Acc:HGNC:14988]	23509	-0.0114055	0.00397346	0.00398146	841.355	845.212	-2.87043	-2.86466	0.00420194	0.00427801	0.129542	0.129371
ENSG00000171621	SPSB1	protein_coding	splA/ryanodine receptor domain and SOCS box containing 1 [Source:HGNC Symbol;Acc:HGNC:30628]	80176	-0.0511726	0.0177581	0.0177291	836.61	840.442	-2.88165	-2.88636	0.00405723	0.00399711	0.120076	0.119119		ENSG00000267855	NDUFA7	protein_coding	NADH:ubiquinone oxidoreductase subunit A7 [Source:HGNC Symbol;Acc:HGNC:7691]	4701	-0.0204752	0.0070907	0.00709163	837.696	841.554	-2.88762	-2.88724	0.00398168	0.00398597	0.119393	0.119588		ENSG00000145715	RASA1	protein_coding	RAS p21 protein activator 1 [Source:HGNC Symbol;Acc:HGNC:9871]	5921	0.0309718	0.0108233	0.0108126	838.813	842.642	2.86158	2.8644	0.00432016	0.00428176	0.130226	0.129371
ENSG00000112658	SRF	protein_coding	serum response factor [Source:HGNC Symbol;Acc:HGNC:11291]	6722	-0.0154723	0.0053613	0.00536253	838.508	842.361	-2.88592	-2.88525	0.0040029	0.00401081	0.120076	0.119119		ENSG00000145730	PAM	protein_coding	peptidylglycine alpha-amidating monooxygenase [Source:HGNC Symbol;Acc:HGNC:8596]	5066	0.0277621	0.00962634	0.00961597	837.037	840.887	2.88398	2.88709	0.0040276	0.00398793	0.119784	0.119588		ENSG00000162923	WDR26	protein_coding	WD repeat domain 26 [Source:HGNC Symbol;Acc:HGNC:21208]	80232	0.00943019	0.00327919	0.00329306	840.879	844.745	2.87577	2.86366	0.00413227	0.00429153	0.128267	0.129371
ENSG00000198833	UBE2J1	protein_coding	ubiquitin conjugating enzyme E2 J1 [Source:HGNC Symbol;Acc:HGNC:17598]	51465	0.0124065	0.00429436	0.00430104	838.183	842.04	2.88901	2.88453	0.00396415	0.00401999	0.120076	0.119119		ENSG00000135549	PKIB	protein_coding	cAMP-dependent protein kinase inhibitor beta [Source:HGNC Symbol;Acc:HGNC:9018]	5570	0.0454117	0.0157598	0.0157299	835.514	839.347	2.88149	2.88697	0.00405934	0.00398952	0.12028	0.119588		ENSG00000124789	NUP153	protein_coding	nucleoporin 153 [Source:HGNC Symbol;Acc:HGNC:8062]	9972	0.0178074	0.00622077	0.00621844	840.556	844.401	2.86257	2.86364	0.00430669	0.00429181	0.130099	0.129371
ENSG00000126821	SGPP1	protein_coding	sphingosine-1-phosphate phosphatase 1 [Source:HGNC Symbol;Acc:HGNC:17720]	81537	0.0390003	0.0135531	0.013528	837.765	841.606	2.87759	2.88293	0.00410914	0.00404034	0.120076	0.119119		ENSG00000115652	UXS1	protein_coding	UDP-glucuronate decarboxylase 1 [Source:HGNC Symbol;Acc:HGNC:17729]	80146	-0.0167091	0.00578985	0.00578911	837.71	841.567	-2.88593	-2.8863	0.00400282	0.00399775	0.119393	0.119588		ENSG00000106460	TMEM106B	protein_coding	transmembrane protein 106B [Source:HGNC Symbol;Acc:HGNC:22407]	54664	0.0274192	0.00959265	0.00957891	840.637	844.477	2.85836	2.86246	0.00436366	0.00430765	0.130396	0.129571
ENSG00000204120	GIGYF2	protein_coding	GRB10 interacting GYF protein 2 [Source:HGNC Symbol;Acc:HGNC:11960]	26058	0.0168893	0.00586043	0.00585929	838.218	842.068	2.88193	2.88249	0.00405346	0.00404588	0.120076	0.119119		ENSG00000144560	VGLL4	protein_coding	vestigial like family member 4 [Source:HGNC Symbol;Acc:HGNC:28966]	9686	-0.0151455	0.00524719	0.00524886	837.657	841.515	-2.88641	-2.88549	0.00399683	0.00400793	0.119393	0.119588		ENSG00000116990	MYCL	protein_coding	MYCL proto-oncogene, bHLH transcription factor [Source:HGNC Symbol;Acc:HGNC:7555]	4610	-0.0251451	0.00880182	0.00879186	841.559	845.407	-2.85681	-2.86004	0.00438472	0.0043402	0.130396	0.129737
ENSG00000011405	PIK3C2A	protein_coding	phosphatidylinositol-4-phosphate 3-kinase catalytic subunit type 2 alpha [Source:HGNC Symbol;Acc:HGNC:8971]	5286	0.0240146	0.00834202	0.00833175	837.74	841.583	2.87875	2.8823	0.0040942	0.00404836	0.120076	0.119119		ENSG00000214367	HAUS3	protein_coding	HAUS augmin like complex subunit 3 [Source:HGNC Symbol;Acc:HGNC:28719]	79441	0.0171461	0.00593418	0.00594226	837.506	841.366	2.88938	2.88545	0.00395969	0.00400847	0.119393	0.119588		ENSG00000129173	E2F8	protein_coding	E2F transcription factor 8 [Source:HGNC Symbol;Acc:HGNC:24727]	79733	0.0370101	0.0129591	0.0129426	840.992	844.836	2.85591	2.85955	0.00439708	0.00434687	0.130396	0.129737
ENSG00000113575	PPP2CA	protein_coding	protein phosphatase 2 catalytic subunit alpha [Source:HGNC Symbol;Acc:HGNC:9299]	5515	0.0175224	0.00608031	0.0060801	838.165	842.017	2.88183	2.88193	0.00405478	0.00405304	0.120076	0.119119		ENSG00000112658	SRF	protein_coding	serum response factor [Source:HGNC Symbol;Acc:HGNC:11291]	6722	-0.0154825	0.00536487	0.00536604	837.496	841.353	-2.8859	-2.88527	0.00400328	0.00401078	0.119393	0.119588		ENSG00000119185	ITGB1BP1	protein_coding	integrin subunit beta 1 binding protein 1 [Source:HGNC Symbol;Acc:HGNC:23927]	9270	-0.0217509	0.00761362	0.00760771	840.582	844.424	-2.85684	-2.85906	0.00438433	0.00435359	0.130396	0.129737
ENSG00000100296	THOC5	protein_coding	THO complex 5 [Source:HGNC Symbol;Acc:HGNC:19074]	8563	-0.0135636	0.00469553	0.00470681	837.968	841.828	-2.88862	-2.8817	0.00396903	0.00405592	0.120076	0.119119		ENSG00000164938	TP53INP1	protein_coding	tumor protein p53 inducible nuclear protein 1 [Source:HGNC Symbol;Acc:HGNC:18022]	94241	0.0267675	0.00929153	0.00927794	837.1	840.948	2.88086	2.88507	0.00406729	0.00401327	0.12028	0.119588		ENSG00000171033	PKIA	protein_coding	cAMP-dependent protein kinase inhibitor alpha [Source:HGNC Symbol;Acc:HGNC:9017]	5569	0.0416775	0.0146021	0.0145818	840.413	844.251	2.85422	2.85819	0.00442041	0.00436544	0.130705	0.129737
ENSG00000124217	MOCS3	protein_coding	molybdenum cofactor synthesis 3 [Source:HGNC Symbol;Acc:HGNC:15765]	27304	0.0135248	0.00467596	0.00469341	838.444	842.308	2.89241	2.88166	0.00392189	0.00405638	0.120076	0.119119		ENSG00000178026	LRRC75B	protein_coding	leucine rich repeat containing 75B [Source:HGNC Symbol;Acc:HGNC:33155]	388886	-0.0381392	0.0132144	0.0132214	837.806	841.665	-2.88618	-2.88467	0.00399966	0.00401832	0.119393	0.119588		ENSG00000246145	RRS1-AS1	lncRNA	RRS1 antisense RNA 1 (head to head) [Source:HGNC Symbol;Acc:HGNC:50465]	100505676	0.0425561	0.0148972	0.0148892	840.936	844.782	2.85665	2.85819	0.00438688	0.00436548	0.130396	0.129737
ENSG00000091972	CD200	protein_coding	CD200 molecule [Source:HGNC Symbol;Acc:HGNC:7203]	4345	0.0403698	0.0140363	0.0140113	838.022	841.865	2.87611	2.88123	0.00412822	0.00406197	0.120076	0.119119		ENSG00000087502	ERGIC2	protein_coding	ERGIC and golgi 2 [Source:HGNC Symbol;Acc:HGNC:30208]	51290	0.0151949	0.00526958	0.00527061	836.783	840.637	2.88352	2.88296	0.00403346	0.00404011	0.119784	0.119856		ENSG00000130005	GAMT	protein_coding	guanidinoacetate N-methyltransferase [Source:HGNC Symbol;Acc:HGNC:4136]	2593	-0.02929	0.0102381	0.0102488	841.045	844.898	-2.86087	-2.85789	0.00432956	0.00436954	0.13023	0.129737
ENSG00000114942	EEF1B2	protein_coding	eukaryotic translation elongation factor 1 beta 2 [Source:HGNC Symbol;Acc:HGNC:3208]	1933	-0.0125443	0.00434625	0.00435412	836.558	840.415	-2.88625	-2.88103	0.00399899	0.00406471	0.120076	0.119119		ENSG00000179886	TIGD5	protein_coding	tigger transposable element derived 5 [Source:HGNC Symbol;Acc:HGNC:18336]	84948	-0.0191829	0.00664032	0.0066551	837.665	841.528	-2.88885	-2.88243	0.00396626	0.00404664	0.119393	0.119856		ENSG00000167641	PPP1R14A	protein_coding	protein phosphatase 1 regulatory inhibitor subunit 14A [Source:HGNC Symbol;Acc:HGNC:14871]	94274	-0.0504019	0.0176668	0.0176398	840.038	843.873	-2.85292	-2.85729	0.00443841	0.00437782	0.130705	0.129737
ENSG00000135549	PKIB	protein_coding	cAMP-dependent protein kinase inhibitor beta [Source:HGNC Symbol;Acc:HGNC:9018]	5570	0.0453212	0.0157645	0.0157346	836.524	840.354	2.8749	2.88035	0.0041441	0.00407329	0.120076	0.119119		ENSG00000197863	ZNF790	protein_coding	zinc finger protein 790 [Source:HGNC Symbol;Acc:HGNC:33114]	388536	0.0193318	0.00669173	0.00670792	837.355	841.219	2.88891	2.88194	0.00396549	0.00405293	0.119393	0.119856		ENSG00000163930	BAP1	protein_coding	BRCA1 associated protein 1 [Source:HGNC Symbol;Acc:HGNC:950]	8314	-0.0134805	0.00471858	0.00472223	841.323	845.176	-2.8569	-2.85469	0.00438345	0.00441326	0.130396	0.130392
ENSG00000066468	FGFR2	protein_coding	fibroblast growth factor receptor 2 [Source:HGNC Symbol;Acc:HGNC:3689]	2263	-0.0303114	0.0105419	0.010526	838.165	842.011	-2.87534	-2.87969	0.00413814	0.00408165	0.120076	0.119119		ENSG00000171100	MTM1	protein_coding	myotubularin 1 [Source:HGNC Symbol;Acc:HGNC:7448]	4534	0.0257398	0.0089476	0.00893502	837.722	841.576	2.87673	2.88078	0.00412027	0.00406776	0.120529	0.120019		ENSG00000196233	LCOR	protein_coding	ligand dependent nuclear receptor corepressor [Source:HGNC Symbol;Acc:HGNC:29503]	84458	0.031476	0.0110459	0.0110275	840.923	844.764	2.84957	2.85432	0.00448484	0.0044185	0.131247	0.130392
ENSG00000174684	B4GAT1	protein_coding	beta-1,4-glucuronyltransferase 1 [Source:HGNC Symbol;Acc:HGNC:15685]	11041	-0.0203279	0.0070622	0.00705995	838.287	842.138	-2.87842	-2.87933	0.00409842	0.0040862	0.120076	0.119119		ENSG00000089159	PXN	protein_coding	paxillin [Source:HGNC Symbol;Acc:HGNC:9718]	5829	-0.0237876	0.00827077	0.0082605	837.286	841.137	-2.8761	-2.87968	0.00412845	0.00408189	0.120529	0.120019		ENSG00000025423	HSD17B6	protein_coding	hydroxysteroid 17-beta dehydrogenase 6 [Source:HGNC Symbol;Acc:HGNC:23316]	8630	-0.0534572	0.0187551	0.0187372	840.976	844.821	-2.85028	-2.85299	0.00447486	0.00443675	0.131228	0.130656
ENSG00000158062	UBXN11	protein_coding	UBX domain protein 11 [Source:HGNC Symbol;Acc:HGNC:30600]	91544	-0.0345726	0.0120125	0.012008	837.808	841.656	-2.87805	-2.87912	0.00410313	0.0040889	0.120076	0.119119		ENSG00000091972	CD200	protein_coding	CD200 molecule [Source:HGNC Symbol;Acc:HGNC:7203]	4345	0.0403635	0.0140473	0.0140223	837.061	840.909	2.87339	2.87852	0.0041637	0.00409679	0.120529	0.120019		ENSG00000115652	UXS1	protein_coding	UDP-glucuronate decarboxylase 1 [Source:HGNC Symbol;Acc:HGNC:17729]	80146	-0.0164017	0.00575166	0.00575094	841.863	845.715	-2.85165	-2.85201	0.0044557	0.00445024	0.13094	0.130757
ENSG00000236507	BX470209.2	lncRNA	novel transcript	107987032	0.0626404	0.0218125	0.0217748	837.147	840.983	2.87176	2.87674	0.00418493	0.00411966	0.120076	0.119119		ENSG00000126821	SGPP1	protein_coding	sphingosine-1-phosphate phosphatase 1 [Source:HGNC Symbol;Acc:HGNC:17720]	81537	0.0388828	0.0135436	0.0135184	836.69	840.533	2.87094	2.87628	0.00419576	0.00412565	0.120529	0.120019		ENSG00000242512	LINC01206	lncRNA	long intergenic non-protein coding RNA 1206 [Source:HGNC Symbol;Acc:HGNC:49637]	100996490	0.0404019	0.0141832	0.0141708	840.783	844.627	2.84856	2.85106	0.00449887	0.00446361	0.131288	0.130757
ENSG00000087502	ERGIC2	protein_coding	ERGIC and golgi 2 [Source:HGNC Symbol;Acc:HGNC:30208]	51290	0.0151573	0.00526892	0.00526999	837.751	841.601	2.87673	2.87615	0.00412017	0.00412725	0.120076	0.119119		ENSG00000113575	PPP2CA	protein_coding	protein phosphatase 2 catalytic subunit alpha [Source:HGNC Symbol;Acc:HGNC:9299]	5515	0.0174705	0.00607436	0.00607414	837.204	841.059	2.87611	2.87621	0.00412834	0.00412653	0.120529	0.120019		ENSG00000198730	CTR9	protein_coding	CTR9 homolog, Paf1/RNA polymerase II complex component [Source:HGNC Symbol;Acc:HGNC:16850]	9646	0.0115536	0.0040458	0.0040533	839.044	842.899	2.85571	2.85043	0.00440005	0.00447262	0.130396	0.130757
ENSG00000197863	ZNF790	protein_coding	zinc finger protein 790 [Source:HGNC Symbol;Acc:HGNC:33114]	388536	0.0192799	0.00668801	0.00670429	838.355	842.216	2.88275	2.87575	0.00404302	0.0041324	0.120076	0.119119		ENSG00000100258	LMF2	protein_coding	lipase maturation factor 2 [Source:HGNC Symbol;Acc:HGNC:25096]	91289	-0.0218325	0.00759864	0.00759289	837.011	840.862	-2.87321	-2.87538	0.00416607	0.00413728	0.120529	0.120019		ENSG00000156052	GNAQ	protein_coding	G protein subunit alpha q [Source:HGNC Symbol;Acc:HGNC:4390]	2776	0.020145	0.00707551	0.00706934	840.529	844.371	2.84715	2.84963	0.00451881	0.00448352	0.131288	0.130757
ENSG00000145715	RASA1	protein_coding	RAS p21 protein activator 1 [Source:HGNC Symbol;Acc:HGNC:9871]	5921	0.0313607	0.0109238	0.010913	836.03	839.863	2.87085	2.8737	0.00419707	0.00415932	0.120076	0.119119		ENSG00000174684	B4GAT1	protein_coding	beta-1,4-glucuronyltransferase 1 [Source:HGNC Symbol;Acc:HGNC:15685]	11041	-0.0201826	0.00702525	0.00702313	837.278	841.133	-2.87287	-2.87373	0.00417051	0.00415873	0.120529	0.120019		ENSG00000151150	ANK3	protein_coding	ankyrin 3 [Source:HGNC Symbol;Acc:HGNC:494]	288	0.0407249	0.0143178	0.0142925	841.249	845.093	2.84436	2.84939	0.00455801	0.00448672	0.131288	0.130757
ENSG00000140044	JDP2	protein_coding	Jun dimerization protein 2 [Source:HGNC Symbol;Acc:HGNC:17546]	122953	-0.0405558	0.014134	0.0141193	837.405	841.247	-2.86939	-2.87236	0.00421617	0.00417659	0.120076	0.119119		ENSG00000140044	JDP2	protein_coding	Jun dimerization protein 2 [Source:HGNC Symbol;Acc:HGNC:17546]	122953	-0.0405762	0.0141384	0.0141236	836.415	840.26	-2.86993	-2.87293	0.00420911	0.00416929	0.120529	0.120019		ENSG00000257315	ZBED6	protein_coding	zinc finger BED-type containing 6 [Source:HGNC Symbol;Acc:HGNC:33273]	100381270	0.0421963	0.0148472	0.0148183	841.289	845.132	2.84204	2.84759	0.00459099	0.00451202	0.131288	0.130802
ENSG00000119820	YIPF4	protein_coding	Yip1 domain family member 4 [Source:HGNC Symbol;Acc:HGNC:28145]	84272	0.0212247	0.00740085	0.00739334	838.125	841.973	2.86787	2.87078	0.00423615	0.00419721	0.120076	0.119119		ENSG00000179833	SERTAD2	protein_coding	SERTA domain containing 2 [Source:HGNC Symbol;Acc:HGNC:30784]	9792	0.0198935	0.0069317	0.00692582	837.006	840.857	2.86993	2.87237	0.00420906	0.00417659	0.120529	0.120019		ENSG00000087077	TRIP6	protein_coding	thyroid hormone receptor interactor 6 [Source:HGNC Symbol;Acc:HGNC:12311]	7205	-0.0241837	0.00849866	0.00849271	840.526	844.369	-2.84559	-2.84758	0.00454079	0.00451224	0.131288	0.130802
ENSG00000124151	NCOA3	protein_coding	nuclear receptor coactivator 3 [Source:HGNC Symbol;Acc:HGNC:7670]	8202	0.0187366	0.0065286	0.00652807	837.244	841.09	2.86993	2.87016	0.00420904	0.00420549	0.120076	0.119119		ENSG00000204120	GIGYF2	protein_coding	GRB10 interacting GYF protein 2 [Source:HGNC Symbol;Acc:HGNC:11960]	26058	0.0168155	0.00585566	0.0058545	837.191	841.045	2.87167	2.87223	0.00418619	0.0041783	0.120529	0.120019		ENSG00000140044	JDP2	protein_coding	Jun dimerization protein 2 [Source:HGNC Symbol;Acc:HGNC:17546]	122953	-0.039828	0.0140068	0.0139924	840.42	844.26	-2.84347	-2.84641	0.00457079	0.00452876	0.131288	0.130802
ENSG00000139746	RBM26	protein_coding	RNA binding motif protein 26 [Source:HGNC Symbol;Acc:HGNC:20327]	64062	0.0157803	0.00549806	0.00549817	838.468	842.321	2.87016	2.8701	0.0042059	0.00420617	0.120076	0.119119		ENSG00000286834	AL360020.1	lncRNA	novel transcript	NA	0.0292157	0.0101896	0.0101732	836.857	840.703	2.86722	2.87183	0.00424495	0.0041837	0.120529	0.120019		ENSG00000135346	CGA	protein_coding	glycoprotein hormones, alpha polypeptide [Source:HGNC Symbol;Acc:HGNC:1885]	1081	0.0543078	0.0191114	0.0190806	840.04	843.874	2.84165	2.84623	0.00459673	0.00453121	0.131288	0.130802
ENSG00000056586	RC3H2	protein_coding	ring finger and CCCH-type domains 2 [Source:HGNC Symbol;Acc:HGNC:21461]	54542	0.0143042	0.00498166	0.00498429	838.074	841.927	2.87137	2.86986	0.00418997	0.00420944	0.120076	0.119119		ENSG00000056586	RC3H2	protein_coding	ring finger and CCCH-type domains 2 [Source:HGNC Symbol;Acc:HGNC:21461]	54542	0.0143219	0.00498449	0.00498707	837.076	840.932	2.87329	2.87181	0.00416493	0.00418389	0.120529	0.120019		ENSG00000148300	REXO4	protein_coding	REX4 homolog, 3'-5' exonuclease [Source:HGNC Symbol;Acc:HGNC:12820]	57109	-0.0114998	0.00403021	0.00404562	841.032	844.896	-2.85339	-2.84252	0.00443171	0.0045837	0.130705	0.130802
ENSG00000138080	EMILIN1	protein_coding	elastin microfibril interfacer 1 [Source:HGNC Symbol;Acc:HGNC:19880]	11117	-0.0506499	0.0176816	0.0176495	836.436	840.265	-2.86456	-2.86977	0.00428049	0.0042108	0.120076	0.119119		ENSG00000066468	FGFR2	protein_coding	fibroblast growth factor receptor 2 [Source:HGNC Symbol;Acc:HGNC:3689]	2263	-0.0301946	0.0105316	0.0105156	837.16	841.01	-2.86706	-2.8714	0.00424703	0.00418923	0.120529	0.120019		ENSG00000128185	DGCR6L	protein_coding	DiGeorge syndrome critical region gene 6 like [Source:HGNC Symbol;Acc:HGNC:18551]	85359	-0.021898	0.00770409	0.00770436	840.408	844.254	-2.84239	-2.84229	0.00458619	0.00458712	0.131288	0.130802
ENSG00000266967	AARSD1	protein_coding	alanyl-tRNA synthetase domain containing 1 [Source:HGNC Symbol;Acc:HGNC:28417]	80755	-0.0190755	0.00663656	0.0066476	838.629	842.487	-2.87431	-2.86954	0.0041515	0.00421356	0.120076	0.119119		ENSG00000114942	EEF1B2	protein_coding	eukaryotic translation elongation factor 1 beta 2 [Source:HGNC Symbol;Acc:HGNC:3208]	1933	-0.0124998	0.00434643	0.00435427	835.559	839.419	-2.87587	-2.87069	0.00413167	0.00419878	0.120529	0.120019		ENSG00000035499	DEPDC1B	protein_coding	DEP domain containing 1B [Source:HGNC Symbol;Acc:HGNC:24902]	55789	0.0467926	0.0165114	0.016479	840.195	844.029	2.83396	2.83953	0.00470771	0.00462665	0.131288	0.130802
ENSG00000140157	NIPA2	protein_coding	NIPA magnesium transporter 2 [Source:HGNC Symbol;Acc:HGNC:17044]	81614	0.0143526	0.00500017	0.00500265	837.809	841.66	2.87043	2.86901	0.00420236	0.00422066	0.120076	0.119119		ENSG00000145715	RASA1	protein_coding	RAS p21 protein activator 1 [Source:HGNC Symbol;Acc:HGNC:9871]	5921	0.0313502	0.0109333	0.0109224	835.03	838.867	2.86741	2.87027	0.0042427	0.00420436	0.120529	0.120019		ENSG00000126821	SGPP1	protein_coding	sphingosine-1-phosphate phosphatase 1 [Source:HGNC Symbol;Acc:HGNC:17720]	81537	0.0380569	0.0134376	0.0134128	840.607	844.444	2.83213	2.83736	0.00473449	0.0046578	0.131288	0.130802
ENSG00000091879	ANGPT2	protein_coding	angiopoietin 2 [Source:HGNC Symbol;Acc:HGNC:485]	285	0.083175	0.0290723	0.0290085	838.458	842.303	2.86097	2.86727	0.00432848	0.00424366	0.120076	0.119119		ENSG00000155189	AGPAT5	protein_coding	1-acylglycerol-3-phosphate O-acyltransferase 5 [Source:HGNC Symbol;Acc:HGNC:20886]	55326	0.0529051	0.0184799	0.0184415	837.064	840.91	2.86284	2.8688	0.0043035	0.0042235	0.120529	0.120019		ENSG00000152767	FARP1	protein_coding	FERM, ARH/RhoGEF and pleckstrin domain protein 1 [Source:HGNC Symbol;Acc:HGNC:3591]	10160	-0.0286508	0.0101162	0.0101022	841.946	845.796	-2.83218	-2.8361	0.00473354	0.00467578	0.131288	0.130802
ENSG00000096080	MRPS18A	protein_coding	mitochondrial ribosomal protein S18A [Source:HGNC Symbol;Acc:HGNC:14515]	55168	-0.0129153	0.00449427	0.00450506	837.481	841.341	-2.87373	-2.86685	0.00415917	0.00424924	0.120076	0.119119		ENSG00000100296	THOC5	protein_coding	THO complex 5 [Source:HGNC Symbol;Acc:HGNC:19074]	8563	-0.0134997	0.00469508	0.00470631	837.065	840.929	-2.87528	-2.86841	0.00413909	0.0042286	0.120529	0.120019		ENSG00000116096	SPR	protein_coding	sepiapterin reductase [Source:HGNC Symbol;Acc:HGNC:11257]	6697	-0.0252032	0.00888335	0.00888692	839.937	843.784	-2.83713	-2.83599	0.00466171	0.00467771	0.131288	0.130802
ENSG00000172493	AFF1	protein_coding	AF4/FMR2 family member 1 [Source:HGNC Symbol;Acc:HGNC:7135]	4299	0.0363281	0.0126947	0.0126768	837.398	841.238	2.86168	2.86572	0.00431903	0.0042644	0.120076	0.119119		ENSG00000169139	UBE2V2	protein_coding	ubiquitin conjugating enzyme E2 V2 [Source:HGNC Symbol;Acc:HGNC:12495]	7336	0.0151172	0.00526961	0.00527087	836.674	840.528	2.86875	2.86806	0.00422474	0.00423333	0.120529	0.120019		ENSG00000072501	SMC1A	protein_coding	structural maintenance of chromosomes 1A [Source:HGNC Symbol;Acc:HGNC:11111]	8243	0.0185131	0.00653312	0.0065293	840.897	844.743	2.83372	2.83538	0.00471108	0.00468642	0.131288	0.130802
ENSG00000274020	LINC01138	lncRNA	long intergenic non-protein coding RNA 1138 [Source:HGNC Symbol;Acc:HGNC:49454]	388685	0.0385639	0.0134851	0.0134606	837.965	841.808	2.85974	2.86495	0.0043452	0.0042746	0.120076	0.119119		ENSG00000215251	FASTKD5	protein_coding	FAST kinase domains 5 [Source:HGNC Symbol;Acc:HGNC:25790]	60493	0.0126235	0.00439419	0.00440325	837.674	841.537	2.87278	2.86686	0.00417161	0.00424908	0.120529	0.120019		ENSG00000186130	ZBTB6	protein_coding	zinc finger and BTB domain containing 6 [Source:HGNC Symbol;Acc:HGNC:16764]	10773	0.0262419	0.0092672	0.00925646	841.302	845.148	2.8317	2.83499	0.00474062	0.00469211	0.131288	0.130802
ENSG00000166869	CHP2	protein_coding	calcineurin like EF-hand protein 2 [Source:HGNC Symbol;Acc:HGNC:24927]	63928	-0.049817	0.0174011	0.0173895	837.624	841.469	-2.86286	-2.86477	0.0043031	0.00427707	0.120076	0.119119		ENSG00000236507	BX470209.2	lncRNA	novel transcript	107987032	0.062456	0.0218241	0.0217862	836.232	840.073	2.86179	2.86677	0.00431771	0.00425055	0.120529	0.120019		ENSG00000137501	SYTL2	protein_coding	synaptotagmin like 2 [Source:HGNC Symbol;Acc:HGNC:15585]	54843	-0.0360258	0.0127254	0.0127091	840.963	844.806	-2.831	-2.83464	0.00475091	0.00469715	0.131288	0.130802
ENSG00000124789	NUP153	protein_coding	nucleoporin 153 [Source:HGNC Symbol;Acc:HGNC:8062]	9972	0.01798	0.00627893	0.00627654	837.904	841.752	2.86354	2.86463	0.0042939	0.00427879	0.120076	0.119119		ENSG00000172493	AFF1	protein_coding	AF4/FMR2 family member 1 [Source:HGNC Symbol;Acc:HGNC:7135]	4299	0.036358	0.012703	0.012685	836.414	840.257	2.86216	2.86621	0.0043127	0.00425789	0.120529	0.120019		ENSG00000102890	ELMO3	protein_coding	engulfment and cell motility 3 [Source:HGNC Symbol;Acc:HGNC:17289]	79767	-0.0229469	0.00810264	0.00809546	841.417	845.265	-2.83203	-2.83454	0.00473576	0.00469855	0.131288	0.130802
ENSG00000111727	HCFC2	protein_coding	host cell factor C2 [Source:HGNC Symbol;Acc:HGNC:24972]	29915	0.0186052	0.00649897	0.00649613	838.201	842.051	2.86278	2.86404	0.00430405	0.00428676	0.120076	0.119119		ENSG00000124151	NCOA3	protein_coding	nuclear receptor coactivator 3 [Source:HGNC Symbol;Acc:HGNC:7670]	8202	0.0187171	0.00653254	0.00653195	836.264	840.114	2.86521	2.86547	0.00427179	0.00426787	0.120529	0.120019		ENSG00000188641	DPYD	protein_coding	dihydropyrimidine dehydrogenase [Source:HGNC Symbol;Acc:HGNC:3012]	1806	0.0486178	0.0171858	0.0171523	841.606	845.452	2.82895	2.83448	0.00478114	0.00469943	0.131288	0.130802
ENSG00000121892	PDS5A	protein_coding	PDS5 cohesin associated factor A [Source:HGNC Symbol;Acc:HGNC:29088]	23244	0.0146763	0.00512327	0.00512663	838.026	841.88	2.86464	2.86276	0.00427918	0.00430387	0.120076	0.119119		ENSG00000108828	VAT1	protein_coding	vesicle amine transport 1 [Source:HGNC Symbol;Acc:HGNC:16919]	10493	-0.030816	0.0107793	0.0107612	837.273	841.122	-2.85882	-2.86362	0.00435783	0.00429249	0.120529	0.120019		ENSG00000261826	AC121333.1	lncRNA	novel transcript	NA	0.0395886	0.013979	0.0139737	841.261	845.109	2.832	2.83307	0.00473627	0.00472008	0.131288	0.130802
ENSG00000089159	PXN	protein_coding	paxillin [Source:HGNC Symbol;Acc:HGNC:9718]	5829	-0.0236625	0.00828015	0.00826989	838.278	842.126	-2.85774	-2.86129	0.00437234	0.00432372	0.120076	0.119119		ENSG00000140157	NIPA2	protein_coding	NIPA magnesium transporter 2 [Source:HGNC Symbol;Acc:HGNC:17044]	81614	0.014326	0.00500267	0.0050051	836.815	840.67	2.86368	2.86229	0.00429226	0.00431046	0.120529	0.120019		ENSG00000078369	GNB1	protein_coding	G protein subunit beta 1 [Source:HGNC Symbol;Acc:HGNC:4396]	2782	-0.0118204	0.00416322	0.0041726	841.447	845.305	-2.83924	-2.83286	0.00463108	0.00472311	0.131288	0.130802
ENSG00000137501	SYTL2	protein_coding	synaptotagmin like 2 [Source:HGNC Symbol;Acc:HGNC:15585]	54843	-0.0367165	0.0128496	0.012833	837.983	841.828	-2.85741	-2.86111	0.00437688	0.00432619	0.120076	0.119119		ENSG00000106460	TMEM106B	protein_coding	transmembrane protein 106B [Source:HGNC Symbol;Acc:HGNC:22407]	54664	0.027665	0.00968253	0.00966853	836.854	840.701	2.85721	2.86135	0.00437977	0.00432308	0.120529	0.120019		ENSG00000114942	EEF1B2	protein_coding	eukaryotic translation elongation factor 1 beta 2 [Source:HGNC Symbol;Acc:HGNC:3208]	1933	-0.0122505	0.00431741	0.00432516	839.203	843.057	-2.83748	-2.83239	0.00465676	0.00473027	0.131288	0.130802
ENSG00000037749	MFAP3	protein_coding	microfibril associated protein 3 [Source:HGNC Symbol;Acc:HGNC:7034]	4238	0.0211116	0.00738579	0.00737887	837.759	841.604	2.85841	2.86109	0.00436327	0.00432647	0.120076	0.119119		ENSG00000166869	CHP2	protein_coding	calcineurin like EF-hand protein 2 [Source:HGNC Symbol;Acc:HGNC:24927]	63928	-0.049793	0.0174138	0.0174021	836.644	840.493	-2.8594	-2.86133	0.00434997	0.00432342	0.120529	0.120019		ENSG00000148120	AOPEP	protein_coding	aminopeptidase O (putative) [Source:HGNC Symbol;Acc:HGNC:1361]	84909	-0.0181616	0.00641329	0.00641242	840.697	844.544	-2.83188	-2.83226	0.00473814	0.00473206	0.131288	0.130802
ENSG00000106460	TMEM106B	protein_coding	transmembrane protein 106B [Source:HGNC Symbol;Acc:HGNC:22407]	54664	0.0276464	0.00967808	0.00966415	837.841	841.685	2.85659	2.86071	0.00438808	0.00433155	0.120076	0.119119		ENSG00000247081	BAALC-AS1	lncRNA	BAALC antisense RNA 1 [Source:HGNC Symbol;Acc:HGNC:50461]	105369147	-0.0264774	0.00924115	0.00925443	836.674	840.533	-2.86517	-2.86106	0.00427232	0.00432708	0.120529	0.120019		ENSG00000247081	BAALC-AS1	lncRNA	BAALC antisense RNA 1 [Source:HGNC Symbol;Acc:HGNC:50461]	105369147	-0.0261448	0.00922233	0.00923522	840.462	844.315	-2.83494	-2.83098	0.00469337	0.00475079	0.131288	0.130802
ENSG00000247081	BAALC-AS1	lncRNA	BAALC antisense RNA 1 [Source:HGNC Symbol;Acc:HGNC:50461]	105369147	-0.0264782	0.00924316	0.00925646	837.616	841.472	-2.86462	-2.86051	0.00427945	0.00433438	0.120076	0.119119		ENSG00000138080	EMILIN1	protein_coding	elastin microfibril interfacer 1 [Source:HGNC Symbol;Acc:HGNC:19880]	11117	-0.0505274	0.017694	0.0176618	835.207	839.038	-2.85563	-2.86083	0.0044017	0.00433027	0.120529	0.120019		ENSG00000152558	TMEM123	protein_coding	transmembrane protein 123 [Source:HGNC Symbol;Acc:HGNC:30138]	114908	0.0183877	0.00650009	0.00649636	840.224	844.066	2.82884	2.83046	0.00478301	0.00475857	0.131288	0.130802
ENSG00000010322	NISCH	protein_coding	nischarin [Source:HGNC Symbol;Acc:HGNC:18006]	11188	-0.0127593	0.00445579	0.00446135	838.504	842.361	-2.86353	-2.85995	0.00429406	0.00434175	0.120076	0.119119		ENSG00000119820	YIPF4	protein_coding	Yip1 domain family member 4 [Source:HGNC Symbol;Acc:HGNC:28145]	84272	0.0211293	0.00739781	0.00739027	837.143	840.994	2.85616	2.85907	0.00439416	0.00435387	0.120529	0.120019		ENSG00000187266	EPOR	protein_coding	erythropoietin receptor [Source:HGNC Symbol;Acc:HGNC:3416]	2057	-0.037164	0.0131416	0.0131316	840.599	844.442	-2.82795	-2.83011	0.00479602	0.00476367	0.131288	0.130802
ENSG00000108828	VAT1	protein_coding	vesicle amine transport 1 [Source:HGNC Symbol;Acc:HGNC:16919]	10493	-0.0307604	0.0107746	0.0107566	838.245	842.091	-2.85491	-2.85968	0.0044112	0.00434546	0.120076	0.119119		ENSG00000124789	NUP153	protein_coding	nucleoporin 153 [Source:HGNC Symbol;Acc:HGNC:8062]	9972	0.0179525	0.00628233	0.00627988	836.871	840.723	2.85762	2.85873	0.00437423	0.00435857	0.120529	0.120019		ENSG00000047634	SCML1	protein_coding	Scm polycomb group protein like 1 [Source:HGNC Symbol;Acc:HGNC:10580]	6322	0.0329582	0.0116607	0.0116457	841.19	845.034	2.82643	2.83006	0.00481857	0.00476424	0.131288	0.130802
ENSG00000166900	STX3	protein_coding	syntaxin 3 [Source:HGNC Symbol;Acc:HGNC:11438]	6809	0.0233208	0.00816566	0.00815648	838.124	841.971	2.85596	2.85918	0.00439668	0.00435233	0.120076	0.119119		ENSG00000124217	MOCS3	protein_coding	molybdenum cofactor synthesis 3 [Source:HGNC Symbol;Acc:HGNC:15765]	27304	0.0134091	0.00467359	0.00469098	837.413	841.281	2.86912	2.85849	0.00421964	0.00436184	0.120529	0.120019		ENSG00000158062	UBXN11	protein_coding	UBX domain protein 11 [Source:HGNC Symbol;Acc:HGNC:30600]	91544	-0.0337842	0.0119423	0.0119379	840.742	844.588	-2.82896	-2.83001	0.0047811	0.00476514	0.131288	0.130802
ENSG00000164327	RICTOR	protein_coding	RPTOR independent companion of MTOR complex 2 [Source:HGNC Symbol;Acc:HGNC:28611]	253260	0.0292211	0.0102384	0.0102222	838.211	842.056	2.85407	2.8586	0.00442267	0.00436012	0.120076	0.119119		ENSG00000266967	AARSD1	protein_coding	alanyl-tRNA synthetase domain containing 1 [Source:HGNC Symbol;Acc:HGNC:28417]	80755	-0.0189997	0.00663627	0.00664726	837.644	841.505	-2.863	-2.85827	0.00430118	0.00436474	0.120529	0.120019		ENSG00000139372	TDG	protein_coding	thymine DNA glycosylase [Source:HGNC Symbol;Acc:HGNC:11700]	6996	0.0171916	0.00607857	0.00607594	840.084	843.926	2.82822	2.82945	0.00479208	0.00477347	0.131288	0.130802
ENSG00000023892	DEF6	protein_coding	DEF6 guanine nucleotide exchange factor [Source:HGNC Symbol;Acc:HGNC:2760]	50619	-0.022773	0.00797217	0.00797022	837.989	841.838	-2.85656	-2.85726	0.00438852	0.00437849	0.120076	0.119119		ENSG00000037749	MFAP3	protein_coding	microfibril associated protein 3 [Source:HGNC Symbol;Acc:HGNC:7034]	4238	0.0211022	0.00739048	0.0073835	836.736	840.584	2.85533	2.85802	0.00440561	0.0043682	0.120529	0.120019		ENSG00000104976	SNAPC2	protein_coding	small nuclear RNA activating complex polypeptide 2 [Source:HGNC Symbol;Acc:HGNC:11135]	6618	-0.0178677	0.00630456	0.00631578	839.368	843.222	-2.83409	-2.82906	0.00470587	0.0047793	0.131288	0.130802
ENSG00000188994	ZNF292	protein_coding	zinc finger protein 292 [Source:HGNC Symbol;Acc:HGNC:18410]	23036	0.0379364	0.0133021	0.0132785	837.618	841.458	2.85191	2.85698	0.00445271	0.00438236	0.120076	0.119119		ENSG00000188994	ZNF292	protein_coding	zinc finger protein 292 [Source:HGNC Symbol;Acc:HGNC:18410]	23036	0.0379547	0.0133088	0.013285	836.653	840.497	2.85186	2.85695	0.0044535	0.00438293	0.120529	0.120019		ENSG00000215251	FASTKD5	protein_coding	FAST kinase domains 5 [Source:HGNC Symbol;Acc:HGNC:25790]	60493	0.0123678	0.00436277	0.00437177	841.491	845.348	2.83485	2.82901	0.00469462	0.00477971	0.131288	0.130802
ENSG00000107854	TNKS2	protein_coding	tankyrase 2 [Source:HGNC Symbol;Acc:HGNC:15677]	80351	0.0252643	0.00885384	0.00884462	836.271	840.105	2.85349	2.85646	0.00443103	0.00438962	0.120076	0.119119		ENSG00000096080	MRPS18A	protein_coding	mitochondrial ribosomal protein S18A [Source:HGNC Symbol;Acc:HGNC:14515]	55168	-0.0128767	0.00449666	0.00450739	836.449	840.313	-2.86362	-2.8568	0.00429309	0.00438491	0.120529	0.120019		ENSG00000108828	VAT1	protein_coding	vesicle amine transport 1 [Source:HGNC Symbol;Acc:HGNC:16919]	10493	-0.0302307	0.0107039	0.0106861	841.159	845.002	-2.82426	-2.82898	0.00485097	0.0047803	0.131384	0.130802
ENSG00000138867	GUCD1	protein_coding	guanylyl cyclase domain containing 1 [Source:HGNC Symbol;Acc:HGNC:14237]	83606	-0.016692	0.00584623	0.00584486	838.154	842.004	-2.85517	-2.85584	0.00440764	0.00439793	0.120076	0.119119		ENSG00000166900	STX3	protein_coding	syntaxin 3 [Source:HGNC Symbol;Acc:HGNC:11438]	6809	0.0232409	0.00814544	0.00813629	837.255	841.106	2.85324	2.85645	0.0044343	0.00438966	0.120529	0.120019		ENSG00000136231	IGF2BP3	protein_coding	insulin like growth factor 2 mRNA binding protein 3 [Source:HGNC Symbol;Acc:HGNC:28868]	10643	0.0242827	0.0085939	0.00858444	839.824	843.66	2.82557	2.82868	0.00483165	0.00478484	0.131288	0.130802
ENSG00000103044	HAS3	protein_coding	hyaluronan synthase 3 [Source:HGNC Symbol;Acc:HGNC:4820]	3038	-0.0509732	0.017879	0.0178539	836.789	840.625	-2.85101	-2.85503	0.00446523	0.00440924	0.120076	0.119119		ENSG00000137501	SYTL2	protein_coding	synaptotagmin like 2 [Source:HGNC Symbol;Acc:HGNC:15585]	54843	-0.0366756	0.0128574	0.0128407	836.98	840.828	-2.85248	-2.85619	0.00444478	0.00439318	0.120529	0.120019		ENSG00000078747	ITCH	protein_coding	itchy E3 ubiquitin protein ligase [Source:HGNC Symbol;Acc:HGNC:13890]	83737	0.0184051	0.00651384	0.00651007	839.902	843.742	2.82554	2.82717	0.00483205	0.00480719	0.131288	0.130802
ENSG00000106105	GARS1	protein_coding	glycyl-tRNA synthetase 1 [Source:HGNC Symbol;Acc:HGNC:4162]	2617	-0.0150493	0.00527138	0.00527274	837.575	841.425	-2.85492	-2.85418	0.00441116	0.00442083	0.120076	0.119119		ENSG00000023892	DEF6	protein_coding	DEF6 guanine nucleotide exchange factor [Source:HGNC Symbol;Acc:HGNC:2760]	50619	-0.0227793	0.00797773	0.0079757	836.985	840.838	-2.85537	-2.85609	0.00440503	0.00439457	0.120529	0.120019		ENSG00000061273	HDAC7	protein_coding	histone deacetylase 7 [Source:HGNC Symbol;Acc:HGNC:14067]	51564	-0.015127	0.0053506	0.00535168	840.471	844.318	-2.82716	-2.8266	0.00480777	0.00481572	0.131288	0.130802
ENSG00000158122	PRXL2C	protein_coding	peroxiredoxin like 2C [Source:HGNC Symbol;Acc:HGNC:16881]	195827	-0.0302787	0.0106103	0.0106113	838.325	842.178	-2.85371	-2.85343	0.00442765	0.00443099	0.120076	0.119119		ENSG00000102034	ELF4	protein_coding	E74 like ETS transcription factor 4 [Source:HGNC Symbol;Acc:HGNC:3319]	2000	-0.0236118	0.00827897	0.00826839	836.486	840.33	-2.85202	-2.85567	0.00445126	0.00440044	0.120529	0.120019		ENSG00000113575	PPP2CA	protein_coding	protein phosphatase 2 catalytic subunit alpha [Source:HGNC Symbol;Acc:HGNC:9299]	5515	0.017025	0.00602418	0.006024	841.135	844.985	2.82611	2.82619	0.00482343	0.00482163	0.131288	0.130802
ENSG00000117500	TMED5	protein_coding	transmembrane p24 trafficking protein 5 [Source:HGNC Symbol;Acc:HGNC:24251]	50999	0.0230731	0.00809581	0.00808636	837.222	841.062	2.85	2.85333	0.00447924	0.00443252	0.120076	0.119119		ENSG00000106526	ACTR3C	protein_coding	actin related protein 3C [Source:HGNC Symbol;Acc:HGNC:37282]	653857	0.0412527	0.0144726	0.0144463	836.756	840.6	2.85039	2.85559	0.00447388	0.00440156	0.120529	0.120019		ENSG00000100294	MCAT	protein_coding	malonyl-CoA-acyl carrier protein transacylase [Source:HGNC Symbol;Acc:HGNC:29622]	27349	-0.0208573	0.00736247	0.00738037	840.158	844.017	-2.83292	-2.82604	0.00472292	0.00482397	0.131288	0.130802
ENSG00000108262	GIT1	protein_coding	GIT ArfGAP 1 [Source:HGNC Symbol;Acc:HGNC:4272]	28964	-0.0150745	0.00528299	0.00528428	838.627	842.481	-2.8534	-2.85271	0.00443194	0.00444103	0.120076	0.119119		ENSG00000137845	ADAM10	protein_coding	ADAM metallopeptidase domain 10 [Source:HGNC Symbol;Acc:HGNC:188]	102	0.0237866	0.00834083	0.00833278	837.218	841.07	2.85183	2.85458	0.00445382	0.00441526	0.120529	0.120019		ENSG00000178035	IMPDH2	protein_coding	inosine monophosphate dehydrogenase 2 [Source:HGNC Symbol;Acc:HGNC:6053]	3615	-0.0134124	0.00474356	0.00474696	841.156	845.008	-2.8275	-2.82547	0.00480264	0.00483237	0.131288	0.130802
ENSG00000099957	P2RX6	protein_coding	purinergic receptor P2X 6 [Source:HGNC Symbol;Acc:HGNC:8538]	9127	-0.0526416	0.0184682	0.0184533	838.634	842.486	-2.85038	-2.85269	0.00447376	0.00444128	0.120076	0.119119		ENSG00000121892	PDS5A	protein_coding	PDS5 cohesin associated factor A [Source:HGNC Symbol;Acc:HGNC:29088]	23244	0.01463	0.00512256	0.00512589	837.044	840.901	2.856	2.85414	0.00439636	0.00442135	0.120529	0.120019		ENSG00000137267	TUBB2A	protein_coding	tubulin beta 2A class IIa [Source:HGNC Symbol;Acc:HGNC:12412]	7280	-0.0683172	0.0242348	0.0241853	840.768	844.606	-2.81897	-2.82474	0.00493106	0.00484346	0.132035	0.130802
ENSG00000187867	PALM3	protein_coding	paralemmin 3 [Source:HGNC Symbol;Acc:HGNC:33274]	342979	0.0384411	0.0134984	0.0134754	838.165	842.01	2.84782	2.85268	0.00450963	0.00444137	0.120493	0.119119		ENSG00000139746	RBM26	protein_coding	RNA binding motif protein 26 [Source:HGNC Symbol;Acc:HGNC:20327]	64062	0.0156647	0.00548894	0.00548905	837.469	841.326	2.85387	2.85382	0.00442554	0.00442583	0.120529	0.120019		ENSG00000161202	DVL3	protein_coding	dishevelled segment polarity protein 3 [Source:HGNC Symbol;Acc:HGNC:3087]	1857	0.0209783	0.00743893	0.00743387	841.041	844.887	2.82007	2.82199	0.00491423	0.00488468	0.132035	0.130802
ENSG00000166347	CYB5A	protein_coding	cytochrome b5 type A [Source:HGNC Symbol;Acc:HGNC:2570]	1528	-0.0227307	0.00797543	0.0079691	837.603	841.448	-2.85009	-2.85235	0.004478	0.00444604	0.120076	0.119119		ENSG00000107854	TNKS2	protein_coding	tankyrase 2 [Source:HGNC Symbol;Acc:HGNC:15677]	80351	0.0252424	0.00885897	0.00884968	835.268	839.106	2.84936	2.85235	0.00448849	0.0044464	0.120529	0.120057		ENSG00000100316	RPL3	protein_coding	ribosomal protein L3 [Source:HGNC Symbol;Acc:HGNC:10332]	6122	-0.0137563	0.00486079	0.00487486	840.546	844.407	-2.83005	-2.82189	0.00476498	0.00488629	0.131288	0.130802
ENSG00000011454	RABGAP1	protein_coding	RAB GTPase activating protein 1 [Source:HGNC Symbol;Acc:HGNC:17155]	23637	0.0165195	0.00579425	0.00579335	838.301	842.152	2.85101	2.85145	0.00446509	0.00445847	0.120076	0.119119		ENSG00000158122	PRXL2C	protein_coding	peroxiredoxin like 2C [Source:HGNC Symbol;Acc:HGNC:16881]	195827	-0.0302785	0.0106167	0.0106176	837.338	841.194	-2.85197	-2.85172	0.00445188	0.00445481	0.120529	0.120057		ENSG00000139746	RBM26	protein_coding	RNA binding motif protein 26 [Source:HGNC Symbol;Acc:HGNC:20327]	64062	0.0153862	0.00545248	0.00545261	841.22	845.07	2.82188	2.82181	0.00488688	0.00488734	0.132011	0.130802
ENSG00000180875	GREM2	protein_coding	gremlin 2, DAN family BMP antagonist [Source:HGNC Symbol;Acc:HGNC:17655]	64388	0.0476213	0.0167385	0.0167046	838.963	842.814	2.84501	2.85078	0.00454911	0.00446763	0.120493	0.119119		ENSG00000010322	NISCH	protein_coding	nischarin [Source:HGNC Symbol;Acc:HGNC:18006]	11188	-0.012725	0.00445726	0.00446278	837.517	841.377	-2.85489	-2.85136	0.00441153	0.00445981	0.120529	0.120057		ENSG00000151502	VPS26B	protein_coding	VPS26, retromer complex component B [Source:HGNC Symbol;Acc:HGNC:28119]	112936	-0.00979661	0.00345983	0.00347244	841.359	845.222	-2.83153	-2.82125	0.00474317	0.00489581	0.131288	0.130802
ENSG00000100614	PPM1A	protein_coding	protein phosphatase, Mg2+/Mn2+ dependent 1A [Source:HGNC Symbol;Acc:HGNC:9275]	5494	0.0156033	0.00547396	0.00547434	837.992	841.843	2.85045	2.85026	0.00447286	0.0044751	0.120076	0.119119		ENSG00000164327	RICTOR	protein_coding	RPTOR independent companion of MTOR complex 2 [Source:HGNC Symbol;Acc:HGNC:28611]	253260	0.0291474	0.010239	0.0102227	837.197	841.046	2.84671	2.85125	0.00452533	0.00446142	0.120529	0.120057		ENSG00000205339	IPO7	protein_coding	importin 7 [Source:HGNC Symbol;Acc:HGNC:9852]	10527	0.0142867	0.00505894	0.00506395	839.588	843.437	2.82406	2.82126	0.0048543	0.00489587	0.131384	0.130802
ENSG00000129173	E2F8	protein_coding	E2F transcription factor 8 [Source:HGNC Symbol;Acc:HGNC:24727]	79733	0.0371219	0.0130407	0.013024	838.007	841.853	2.84662	2.85026	0.00452657	0.00447513	0.120493	0.119119		ENSG00000111727	HCFC2	protein_coding	host cell factor C2 [Source:HGNC Symbol;Acc:HGNC:24972]	29915	0.0185194	0.00650052	0.00649763	837.183	841.037	2.84891	2.85018	0.00449444	0.00447623	0.120529	0.120225		ENSG00000169242	EFNA1	protein_coding	ephrin A1 [Source:HGNC Symbol;Acc:HGNC:3221]	1942	-0.0313802	0.0111437	0.0111245	841.887	845.736	-2.81596	-2.82082	0.00497679	0.00490222	0.132035	0.130802
ENSG00000144560	VGLL4	protein_coding	vestigial like family member 4 [Source:HGNC Symbol;Acc:HGNC:28966]	9686	-0.0149998	0.0052614	0.00526304	838.647	842.501	-2.85091	-2.85002	0.00446636	0.00447827	0.120076	0.119119		ENSG00000188641	DPYD	protein_coding	dihydropyrimidine dehydrogenase [Source:HGNC Symbol;Acc:HGNC:3012]	1806	0.0488937	0.0171929	0.0171592	837.696	841.549	2.84383	2.84942	0.00456598	0.00448679	0.120529	0.120279		ENSG00000114127	XRN1	protein_coding	5'-3' exoribonuclease 1 [Source:HGNC Symbol;Acc:HGNC:30654]	54464	0.0247905	0.00880531	0.00879335	840.155	843.992	2.8154	2.81923	0.00498565	0.00492664	0.132035	0.130802
ENSG00000253138	LINC00967	lncRNA	long intergenic non-protein coding RNA 967 [Source:HGNC Symbol;Acc:HGNC:48725]	100505659	0.0491011	0.0172666	0.0172317	837.693	841.532	2.84371	2.84946	0.00456775	0.00448627	0.120493	0.119119		ENSG00000186350	RXRA	protein_coding	retinoid X receptor alpha [Source:HGNC Symbol;Acc:HGNC:10477]	6256	-0.0182637	0.00641554	0.00641182	837.642	841.497	-2.84679	-2.84844	0.00452413	0.00450046	0.120529	0.120415		ENSG00000216490	IFI30	protein_coding	IFI30 lysosomal thiol reductase [Source:HGNC Symbol;Acc:HGNC:5398]	10437	0.0359852	0.012786	0.0127648	840.035	843.869	2.81442	2.8191	0.00500075	0.00492855	0.132035	0.130802
ENSG00000137845	ADAM10	protein_coding	ADAM metallopeptidase domain 10 [Source:HGNC Symbol;Acc:HGNC:188]	102	0.0237394	0.00834019	0.00833219	838.27	842.118	2.84639	2.84912	0.00452972	0.00449088	0.120493	0.119119		ENSG00000117500	TMED5	protein_coding	transmembrane p24 trafficking protein 5 [Source:HGNC Symbol;Acc:HGNC:24251]	50999	0.0230347	0.00809973	0.00809022	836.248	840.092	2.84388	2.84722	0.00456549	0.00451779	0.120529	0.120502		ENSG00000140416	TPM1	protein_coding	tropomyosin 1 [Source:HGNC Symbol;Acc:HGNC:12010]	7168	-0.050145	0.0178257	0.0177891	841.971	845.82	-2.81308	-2.81887	0.00502125	0.00493191	0.132035	0.130802
ENSG00000135604	STX11	protein_coding	syntaxin 11 [Source:HGNC Symbol;Acc:HGNC:11429]	8676	0.0254723	0.00895449	0.00894219	837.511	841.352	2.84464	2.84855	0.00455453	0.00449896	0.120493	0.119119		ENSG00000253138	LINC00967	lncRNA	long intergenic non-protein coding RNA 967 [Source:HGNC Symbol;Acc:HGNC:48725]	100505659	0.049088	0.017278	0.017243	836.704	840.547	2.84107	2.84683	0.00460551	0.00452328	0.120529	0.120502		ENSG00000243749	TMEM35B	protein_coding	transmembrane protein 35B [Source:HGNC Symbol;Acc:HGNC:40021]	100506144	-0.0247465	0.00878261	0.00878104	842.016	845.869	-2.81767	-2.81817	0.00495071	0.00494247	0.132035	0.130802
ENSG00000203485	INF2	protein_coding	inverted formin, FH2 and WH2 domain containing [Source:HGNC Symbol;Acc:HGNC:23791]	64423	-0.0241611	0.00849337	0.00848227	838.412	842.26	-2.8447	-2.84842	0.00455363	0.0045007	0.120493	0.119119		ENSG00000099957	P2RX6	protein_coding	purinergic receptor P2X 6 [Source:HGNC Symbol;Acc:HGNC:8538]	9127	-0.0525659	0.0184827	0.0184676	837.609	841.464	-2.84406	-2.84638	0.0045627	0.00452943	0.120529	0.120502		ENSG00000103855	CD276	protein_coding	CD276 molecule [Source:HGNC Symbol;Acc:HGNC:19137]	80381	-0.0293115	0.0104242	0.010407	841.943	845.793	-2.81189	-2.81652	0.00503967	0.00496767	0.132035	0.130802
ENSG00000188641	DPYD	protein_coding	dihydropyrimidine dehydrogenase [Source:HGNC Symbol;Acc:HGNC:3012]	1806	0.0492239	0.0173165	0.0172826	838.693	842.542	2.8426	2.84818	0.00458335	0.00450399	0.12056	0.119119		ENSG00000274020	LINC01138	lncRNA	long intergenic non-protein coding RNA 1138 [Source:HGNC Symbol;Acc:HGNC:49454]	388685	0.038263	0.0134711	0.0134465	836.963	840.809	2.84038	2.84557	0.00461526	0.00454101	0.120529	0.120581		ENSG00000176396	EID2	protein_coding	EP300 interacting inhibitor of differentiation 2 [Source:HGNC Symbol;Acc:HGNC:28292]	163126	0.0204482	0.00726888	0.00726308	841.234	845.081	2.81311	2.81536	0.00502077	0.00498565	0.132035	0.130802
ENSG00000100403	ZC3H7B	protein_coding	zinc finger CCCH-type containing 7B [Source:HGNC Symbol;Acc:HGNC:30869]	23264	-0.0109297	0.00382906	0.00383827	838.807	842.668	-2.85441	-2.84756	0.004418	0.00451268	0.120076	0.119119		ENSG00000099785	MARCHF2	protein_coding	membrane associated ring-CH-type finger 2 [Source:HGNC Symbol;Acc:HGNC:28038]	51257	-0.0294753	0.0103687	0.0103612	836.878	840.728	-2.84272	-2.84479	0.00458185	0.004552	0.120529	0.120588		ENSG00000173947	PIFO	protein_coding	primary cilia formation [Source:HGNC Symbol;Acc:HGNC:27009]	128344	0.0281677	0.0100157	0.0100074	841.841	845.692	2.81235	2.81469	0.00503254	0.00499578	0.132035	0.130802
ENSG00000155189	AGPAT5	protein_coding	1-acylglycerol-3-phosphate O-acyltransferase 5 [Source:HGNC Symbol;Acc:HGNC:20886]	55326	0.0525728	0.0185023	0.0184639	838.094	841.937	2.84142	2.84733	0.00460028	0.0045161	0.12056	0.119119		ENSG00000079482	OPHN1	protein_coding	oligophrenin 1 [Source:HGNC Symbol;Acc:HGNC:8148]	4983	0.0231459	0.00814729	0.0081375	836.256	840.1	2.84093	2.84434	0.00460758	0.00455843	0.120529	0.120588		ENSG00000171100	MTM1	protein_coding	myotubularin 1 [Source:HGNC Symbol;Acc:HGNC:7448]	4534	0.0249143	0.00886438	0.00885204	841.578	845.425	2.81061	2.81453	0.00505956	0.00499839	0.132035	0.130802
ENSG00000076685	NT5C2	protein_coding	5'-nucleotidase, cytosolic II [Source:HGNC Symbol;Acc:HGNC:8022]	22978	0.0129663	0.0045493	0.00455401	838.322	842.177	2.85017	2.84723	0.00447674	0.00451748	0.120076	0.119119		ENSG00000162591	MEGF6	protein_coding	multiple EGF like domains 6 [Source:HGNC Symbol;Acc:HGNC:3232]	1953	-0.0547904	0.0193064	0.0192766	835.716	839.553	-2.83794	-2.84233	0.00465059	0.00458712	0.120529	0.12066		ENSG00000155111	CDK19	protein_coding	cyclin dependent kinase 19 [Source:HGNC Symbol;Acc:HGNC:19338]	23097	0.0195379	0.00695064	0.00694463	841.213	845.059	2.81095	2.81338	0.00505438	0.00501615	0.132035	0.130802
ENSG00000078369	GNB1	protein_coding	G protein subunit beta 1 [Source:HGNC Symbol;Acc:HGNC:4396]	2782	-0.0119619	0.00419198	0.0042015	838.421	842.281	-2.85351	-2.84704	0.00443043	0.00452003	0.120076	0.119119		ENSG00000180875	GREM2	protein_coding	gremlin 2, DAN family BMP antagonist [Source:HGNC Symbol;Acc:HGNC:17655]	64388	0.0474829	0.0167416	0.0167076	837.976	841.83	2.83623	2.842	0.00467501	0.00459153	0.120681	0.12066		ENSG00000149557	FEZ1	protein_coding	fasciculation and elongation protein zeta 1 [Source:HGNC Symbol;Acc:HGNC:3659]	9638	-0.0349712	0.0124408	0.0124316	839.516	843.352	-2.81102	-2.81309	0.00505352	0.00502081	0.132035	0.130802
ENSG00000107731	UNC5B	protein_coding	unc-5 netrin receptor B [Source:HGNC Symbol;Acc:HGNC:12568]	219699	-0.0348119	0.012243	0.0122299	838.428	842.278	-2.8434	-2.84645	0.00457199	0.00452832	0.120493	0.119119		ENSG00000203485	INF2	protein_coding	inverted formin, FH2 and WH2 domain containing [Source:HGNC Symbol;Acc:HGNC:23791]	64423	-0.0241135	0.0084966	0.00848543	837.409	841.26	-2.83801	-2.84175	0.00464927	0.00459519	0.120529	0.12066		ENSG00000204604	ZNF468	protein_coding	zinc finger protein 468 [Source:HGNC Symbol;Acc:HGNC:33105]	90333	0.0312515	0.011128	0.0111098	840.996	844.837	2.80838	2.81297	0.00509455	0.00502243	0.132035	0.130802
ENSG00000079482	OPHN1	protein_coding	oligophrenin 1 [Source:HGNC Symbol;Acc:HGNC:8148]	4983	0.0231117	0.00814456	0.00813483	837.236	841.076	2.83769	2.84108	0.00465398	0.00460471	0.121343	0.120385		ENSG00000175287	PHYHD1	protein_coding	phytanoyl-CoA dioxygenase domain containing 1 [Source:HGNC Symbol;Acc:HGNC:23396]	254295	-0.0340329	0.0119834	0.0119768	837.525	841.38	-2.84	-2.84157	0.00462075	0.00459776	0.120529	0.12066		ENSG00000169105	CHST14	protein_coding	carbohydrate sulfotransferase 14 [Source:HGNC Symbol;Acc:HGNC:24464]	113189	-0.0160656	0.00571131	0.00571134	840.47	844.316	-2.81294	-2.81292	0.0050236	0.00502329	0.132035	0.130802
ENSG00000263873	AP003396.5	lncRNA	novel transcript	NA	-0.090151	0.0317899	0.0317342	836.463	840.293	-2.83584	-2.84081	0.00468085	0.00460868	0.121432	0.120385		ENSG00000106105	GARS1	protein_coding	glycyl-tRNA synthetase 1 [Source:HGNC Symbol;Acc:HGNC:4162]	2617	-0.0149734	0.00526889	0.00527023	836.548	840.401	-2.84185	-2.84113	0.00459432	0.0046041	0.120529	0.12066		ENSG00000164938	TP53INP1	protein_coding	tumor protein p53 inducible nuclear protein 1 [Source:HGNC Symbol;Acc:HGNC:18022]	94241	0.025939	0.00923519	0.00922178	840.963	844.806	2.80871	2.8128	0.0050893	0.0050252	0.132035	0.130802
ENSG00000121542	SEC22A	protein_coding	SEC22 homolog A, vesicle trafficking protein [Source:HGNC Symbol;Acc:HGNC:20260]	26984	0.0179106	0.00630834	0.0063087	838.037	841.888	2.8392	2.83904	0.00463209	0.00463395	0.121167	0.120385		ENSG00000138867	GUCD1	protein_coding	guanylyl cyclase domain containing 1 [Source:HGNC Symbol;Acc:HGNC:14237]	83606	-0.0165915	0.00584272	0.00584132	837.14	840.993	-2.83968	-2.84036	0.00462532	0.00461505	0.120529	0.120675		ENSG00000180875	GREM2	protein_coding	gremlin 2, DAN family BMP antagonist [Source:HGNC Symbol;Acc:HGNC:17655]	64388	0.0465974	0.0166012	0.0165677	841.908	845.756	2.80687	2.81254	0.00511812	0.00502905	0.13204	0.130802
ENSG00000099785	MARCHF2	protein_coding	membrane associated ring-CH-type finger 2 [Source:HGNC Symbol;Acc:HGNC:28038]	51257	-0.0294165	0.0103691	0.0103616	837.879	841.726	-2.83694	-2.83898	0.00466469	0.00463474	0.121343	0.120385		ENSG00000011454	RABGAP1	protein_coding	RAB GTPase activating protein 1 [Source:HGNC Symbol;Acc:HGNC:17155]	23637	0.0164412	0.00579137	0.00579045	837.334	841.189	2.83891	2.83937	0.0046363	0.00462931	0.120529	0.120675		ENSG00000106105	GARS1	protein_coding	glycyl-tRNA synthetase 1 [Source:HGNC Symbol;Acc:HGNC:4162]	2617	-0.014736	0.0052381	0.0052394	840.53	844.378	-2.81323	-2.81253	0.00501911	0.00502943	0.132035	0.130802
ENSG00000130005	GAMT	protein_coding	guanidinoacetate N-methyltransferase [Source:HGNC Symbol;Acc:HGNC:4136]	2593	-0.0293304	0.0103208	0.0103316	838.046	841.901	-2.84186	-2.8389	0.00459396	0.00463594	0.12056	0.120385		ENSG00000076685	NT5C2	protein_coding	5'-nucleotidase, cytosolic II [Source:HGNC Symbol;Acc:HGNC:8022]	22978	0.0129193	0.00454822	0.0045529	837.332	841.191	2.84052	2.8376	0.00461324	0.00465469	0.120529	0.120675		ENSG00000027847	B4GALT7	protein_coding	beta-1,4-galactosyltransferase 7 [Source:HGNC Symbol;Acc:HGNC:930]	11285	-0.0165663	0.00588814	0.00589058	841.074	844.924	-2.81349	-2.81233	0.00501493	0.00503244	0.132035	0.130802
ENSG00000215251	FASTKD5	protein_coding	FAST kinase domains 5 [Source:HGNC Symbol;Acc:HGNC:25790]	60493	0.0125167	0.00440024	0.0044093	838.673	842.532	2.84456	2.83872	0.00455551	0.00463844	0.120493	0.120385		ENSG00000119185	ITGB1BP1	protein_coding	integrin subunit beta 1 binding protein 1 [Source:HGNC Symbol;Acc:HGNC:23927]	9270	-0.0217652	0.00767656	0.00767051	836.333	840.179	-2.83528	-2.83751	0.00468902	0.00465615	0.120681	0.120675		ENSG00000011454	RABGAP1	protein_coding	RAB GTPase activating protein 1 [Source:HGNC Symbol;Acc:HGNC:17155]	23637	0.0161654	0.00574896	0.00574807	841.121	844.97	2.81188	2.81231	0.00503993	0.00503264	0.132035	0.130802
ENSG00000214063	TSPAN4	protein_coding	tetraspanin 4 [Source:HGNC Symbol;Acc:HGNC:11859]	7106	-0.0303535	0.0107075	0.0106934	838.208	842.054	-2.83478	-2.83852	0.00469602	0.00464132	0.121432	0.120385		ENSG00000100614	PPM1A	protein_coding	protein phosphatase, Mg2+/Mn2+ dependent 1A [Source:HGNC Symbol;Acc:HGNC:9275]	5494	0.0154846	0.00545758	0.00545799	837.196	841.051	2.83726	2.83705	0.00466012	0.00466272	0.120554	0.120675		ENSG00000144036	EXOC6B	protein_coding	exocyst complex component 6B [Source:HGNC Symbol;Acc:HGNC:17085]	23233	0.0237796	0.00846605	0.00845649	840.694	844.536	2.80882	2.812	0.00508769	0.00503764	0.132035	0.130802
ENSG00000196586	MYO6	protein_coding	myosin VI [Source:HGNC Symbol;Acc:HGNC:7605]	4646	0.0175764	0.00619434	0.00619299	838.841	842.695	2.83749	2.83811	0.00465666	0.00464724	0.121343	0.120385		ENSG00000263873	AP003396.5	lncRNA	novel transcript	NA	-0.0900275	0.0317979	0.0317421	835.478	839.312	-2.83124	-2.83622	0.00474818	0.00467497	0.121489	0.120675		ENSG00000149932	TMEM219	protein_coding	transmembrane protein 219 [Source:HGNC Symbol;Acc:HGNC:25201]	124446	-0.0216367	0.0077067	0.00770021	839.17	843.004	-2.80752	-2.80989	0.00510825	0.00507066	0.13204	0.131416
ENSG00000106526	ACTR3C	protein_coding	actin related protein 3C [Source:HGNC Symbol;Acc:HGNC:37282]	653857	0.0409392	0.014457	0.0144308	837.773	841.614	2.83178	2.83693	0.00473988	0.0046644	0.121432	0.120385		ENSG00000130005	GAMT	protein_coding	guanidinoacetate N-methyltransferase [Source:HGNC Symbol;Acc:HGNC:4136]	2593	-0.029317	0.0103283	0.010339	837.038	840.896	-2.8385	-2.83557	0.00464234	0.00468418	0.120529	0.120675		ENSG00000145016	RUBCN	protein_coding	rubicon autophagy regulator [Source:HGNC Symbol;Acc:HGNC:28991]	9711	0.0190887	0.00680144	0.00679801	842.023	845.875	2.80656	2.80798	0.00512294	0.00510013	0.13204	0.131503
ENSG00000157216	SSBP3	protein_coding	single stranded DNA binding protein 3 [Source:HGNC Symbol;Acc:HGNC:15674]	23648	-0.0210252	0.00741737	0.0074113	837.36	841.203	-2.83459	-2.83691	0.00469895	0.00466472	0.121432	0.120385		ENSG00000121542	SEC22A	protein_coding	SEC22 homolog A, vesicle trafficking protein [Source:HGNC Symbol;Acc:HGNC:20260]	26984	0.0178973	0.00631265	0.00631295	837.052	840.907	2.83515	2.83501	0.00469082	0.00469226	0.120681	0.120675		ENSG00000164327	RICTOR	protein_coding	RPTOR independent companion of MTOR complex 2 [Source:HGNC Symbol;Acc:HGNC:28611]	253260	0.0284357	0.0101427	0.0101267	840.983	844.825	2.80356	2.80798	0.00517059	0.0051002	0.132539	0.131503
ENSG00000164342	TLR3	protein_coding	toll like receptor 3 [Source:HGNC Symbol;Acc:HGNC:11849]	7098	0.0370506	0.0130862	0.0130621	836.574	840.404	2.83127	2.8365	0.00474752	0.00467073	0.121432	0.120385		ENSG00000198730	CTR9	protein_coding	CTR9 homolog, Paf1/RNA polymerase II complex component [Source:HGNC Symbol;Acc:HGNC:16850]	9646	0.0115757	0.00407567	0.00408323	835.495	839.355	2.8402	2.83494	0.00461806	0.00469348	0.120529	0.120675		ENSG00000197863	ZNF790	protein_coding	zinc finger protein 790 [Source:HGNC Symbol;Acc:HGNC:33114]	388536	0.0187129	0.00664848	0.00666455	841.397	845.255	2.81461	2.80782	0.00499769	0.00510268	0.132035	0.131503
ENSG00000173947	PIFO	protein_coding	primary cilia formation [Source:HGNC Symbol;Acc:HGNC:27009]	128344	0.0286077	0.0100977	0.0100892	838.715	842.567	2.8331	2.83548	0.00472047	0.0046852	0.121432	0.120537		ENSG00000114315	HES1	protein_coding	hes family bHLH transcription factor 1 [Source:HGNC Symbol;Acc:HGNC:5192]	3280	0.0281082	0.00993321	0.00991769	836.951	840.798	2.82972	2.83415	0.00477038	0.00470489	0.121675	0.120675		ENSG00000164880	INTS1	protein_coding	integrator complex subunit 1 [Source:HGNC Symbol;Acc:HGNC:24555]	26173	-0.0199009	0.00709747	0.00709101	840.567	844.409	-2.80394	-2.80649	0.00516462	0.00512375	0.132539	0.131503
ENSG00000115977	AAK1	protein_coding	AP2 associated kinase 1 [Source:HGNC Symbol;Acc:HGNC:19679]	22848	0.0170112	0.00600598	0.00600463	838.001	841.851	2.83239	2.83302	0.004731	0.00472119	0.121432	0.121031		ENSG00000115977	AAK1	protein_coding	AP2 associated kinase 1 [Source:HGNC Symbol;Acc:HGNC:19679]	22848	0.0170259	0.00600958	0.00600818	837.001	840.854	2.83313	2.83379	0.0047203	0.00471013	0.121	0.120675		ENSG00000173744	AGFG1	protein_coding	ArfGAP with FG repeats 1 [Source:HGNC Symbol;Acc:HGNC:5175]	3267	0.013485	0.00479997	0.00480514	841.085	844.939	2.8094	2.80638	0.00507849	0.00512544	0.132035	0.131503
ENSG00000119185	ITGB1BP1	protein_coding	integrin subunit beta 1 binding protein 1 [Source:HGNC Symbol;Acc:HGNC:23927]	9270	-0.0217282	0.00767566	0.00766968	837.358	841.202	-2.83079	-2.833	0.00475456	0.00472163	0.121432	0.121031		ENSG00000100403	ZC3H7B	protein_coding	zinc finger CCCH-type containing 7B [Source:HGNC Symbol;Acc:HGNC:30869]	23264	-0.0108659	0.00382604	0.00383522	837.77	841.634	-2.83998	-2.83318	0.00462095	0.00471894	0.120529	0.120675		ENSG00000203485	INF2	protein_coding	inverted formin, FH2 and WH2 domain containing [Source:HGNC Symbol;Acc:HGNC:23791]	64423	-0.0235935	0.00841897	0.00840802	841.332	845.177	-2.80243	-2.80607	0.00518854	0.00513018	0.132709	0.131503
ENSG00000086589	RBM22	protein_coding	RNA binding motif protein 22 [Source:HGNC Symbol;Acc:HGNC:25503]	55696	0.0225779	0.00798597	0.00797644	838.567	842.417	2.8272	2.83058	0.00480754	0.00475703	0.121943	0.121388		ENSG00000164342	TLR3	protein_coding	toll like receptor 3 [Source:HGNC Symbol;Acc:HGNC:11849]	7098	0.0369635	0.0130776	0.0130534	835.519	839.353	2.82648	2.83171	0.00481865	0.00474076	0.121693	0.120675		ENSG00000177707	NECTIN3	protein_coding	nectin cell adhesion molecule 3 [Source:HGNC Symbol;Acc:HGNC:17664]	25945	0.0422058	0.0150721	0.0150453	839.037	842.862	2.80026	2.80524	0.00522346	0.0051436	0.133165	0.131607
ENSG00000112320	SOBP	protein_coding	sine oculis binding protein homolog [Source:HGNC Symbol;Acc:HGNC:29256]	55084	-0.0420133	0.0148567	0.0148463	838.188	842.037	-2.8279	-2.82989	0.00479721	0.00476718	0.121943	0.121388		ENSG00000107731	UNC5B	protein_coding	unc-5 netrin receptor B [Source:HGNC Symbol;Acc:HGNC:12568]	219699	-0.0345874	0.0122296	0.0122164	837.397	841.249	-2.82818	-2.83122	0.00479309	0.00474773	0.121693	0.120675		ENSG00000204843	DCTN1	protein_coding	dynactin subunit 1 [Source:HGNC Symbol;Acc:HGNC:2711]	1639	-0.0123021	0.00438499	0.00439085	841.455	845.31	-2.8055	-2.80176	0.00513968	0.00519861	0.132229	0.132773
ENSG00000225484	NUTM2B-AS1	lncRNA	NUTM2B antisense RNA 1 [Source:HGNC Symbol;Acc:HGNC:51204]	101060691	0.0195746	0.00690901	0.00691722	837.618	841.473	2.8332	2.82984	0.00471912	0.00476799	0.121432	0.121388		ENSG00000166347	CYB5A	protein_coding	cytochrome b5 type A [Source:HGNC Symbol;Acc:HGNC:2570]	1528	-0.0224545	0.00793732	0.0079311	836.262	840.108	-2.82898	-2.83119	0.00478144	0.00474823	0.121675	0.120675		ENSG00000239779	WBP1	protein_coding	WW domain binding protein 1 [Source:HGNC Symbol;Acc:HGNC:12737]	23559	-0.0163806	0.00584611	0.00584905	840.021	843.868	-2.80196	-2.80056	0.00519611	0.00521808	0.132709	0.133016
ENSG00000114315	HES1	protein_coding	hes family bHLH transcription factor 1 [Source:HGNC Symbol;Acc:HGNC:5192]	3280	0.0280476	0.00992735	0.0099119	837.959	841.802	2.82529	2.82969	0.00483609	0.00477016	0.122188	0.121388		ENSG00000214063	TSPAN4	protein_coding	tetraspanin 4 [Source:HGNC Symbol;Acc:HGNC:11859]	7106	-0.0302867	0.0107159	0.0107017	837.196	841.047	-2.82634	-2.83009	0.00482047	0.00476433	0.121693	0.120675		ENSG00000171680	PLEKHG5	protein_coding	pleckstrin homology and RhoGEF domain containing G5 [Source:HGNC Symbol;Acc:HGNC:29105]	57449	-0.0243263	0.00868996	0.008688	840.726	844.573	-2.79936	-2.79999	0.00523771	0.00522706	0.133286	0.133016
ENSG00000137502	RAB30	protein_coding	RAB30, member RAS oncogene family [Source:HGNC Symbol;Acc:HGNC:9770]	27314	-0.0294665	0.0104339	0.0104202	838.656	842.506	-2.8241	-2.82781	0.00485375	0.00479787	0.122188	0.121873		ENSG00000157216	SSBP3	protein_coding	single stranded DNA binding protein 3 [Source:HGNC Symbol;Acc:HGNC:15674]	23648	-0.0209056	0.0073931	0.00738707	836.478	840.326	-2.82772	-2.83003	0.00480001	0.00476536	0.121693	0.120675		ENSG00000255248	MIR100HG	lncRNA	mir-100-let-7a-2-mir-125b-1 cluster host gene [Source:HGNC Symbol;Acc:HGNC:39522]	399959	0.0325272	0.0116406	0.0116208	841.531	845.377	2.79428	2.79905	0.00531978	0.00524199	0.13416	0.133154
ENSG00000163520	FBLN2	protein_coding	fibulin 2 [Source:HGNC Symbol;Acc:HGNC:3601]	2199	-0.0383189	0.0135845	0.0135586	838.374	842.22	-2.82078	-2.82617	0.00490379	0.00482234	0.122351	0.122206		ENSG00000196586	MYO6	protein_coding	myosin VI [Source:HGNC Symbol;Acc:HGNC:7605]	4646	0.0175324	0.00619679	0.00619538	837.843	841.701	2.82927	2.82991	0.00477688	0.00476688	0.121675	0.120675		ENSG00000095209	TMEM38B	protein_coding	transmembrane protein 38B [Source:HGNC Symbol;Acc:HGNC:25535]	55151	0.0273142	0.00976886	0.00976259	841.601	845.451	2.79604	2.79784	0.00529111	0.00526155	0.134017	0.13341
ENSG00000185591	SP1	protein_coding	Sp1 transcription factor [Source:HGNC Symbol;Acc:HGNC:11205]	6667	0.0151212	0.00534867	0.00535116	836.917	840.765	2.82709	2.82578	0.00480933	0.00482838	0.121943	0.122206		ENSG00000162923	WDR26	protein_coding	WD repeat domain 26 [Source:HGNC Symbol;Acc:HGNC:21208]	80232	0.00938562	0.00330296	0.00331698	836.907	840.779	2.84158	2.82957	0.00459811	0.00477211	0.120529	0.120675		ENSG00000157216	SSBP3	protein_coding	single stranded DNA binding protein 3 [Source:HGNC Symbol;Acc:HGNC:15674]	23648	-0.0205344	0.00735063	0.00734466	840.228	844.068	-2.79355	-2.79582	0.00533187	0.00529438	0.134224	0.13397
ENSG00000128185	DGCR6L	protein_coding	DiGeorge syndrome critical region gene 6 like [Source:HGNC Symbol;Acc:HGNC:18551]	85359	-0.0219586	0.00777381	0.00777404	837.433	841.281	-2.82469	-2.82461	0.00484507	0.00484583	0.122188	0.122214		ENSG00000217930	PAM16	protein_coding	presequence translocase associated motor 16 [Source:HGNC Symbol;Acc:HGNC:29679]	51025	-0.0224202	0.00791362	0.00792705	837.032	840.893	-2.83312	-2.82832	0.00472044	0.00479058	0.121	0.120675		ENSG00000197302	ZNF720	protein_coding	zinc finger protein 720 [Source:HGNC Symbol;Acc:HGNC:26987]	124411	0.0179339	0.00641594	0.0064158	841.135	844.984	2.79522	2.79528	0.00530458	0.00530307	0.134017	0.13397
ENSG00000111678	C12orf57	protein_coding	chromosome 12 open reading frame 57 [Source:HGNC Symbol;Acc:HGNC:29521]	113246	-0.0204276	0.00723859	0.00723355	836.711	840.551	-2.82204	-2.824	0.00488504	0.00485496	0.122318	0.122214		ENSG00000137502	RAB30	protein_coding	RAB30, member RAS oncogene family [Source:HGNC Symbol;Acc:HGNC:9770]	27314	-0.0294734	0.0104365	0.0104228	837.655	841.508	-2.82406	-2.82779	0.0048545	0.00479832	0.121693	0.120675		ENSG00000226089	AL122017.1	lncRNA	novel transcript, sense intronic to FAM46A	NA	0.0468555	0.016789	0.0167717	841.622	845.47	2.79085	2.79372	0.00537595	0.00532839	0.134409	0.13397
ENSG00000170852	KBTBD2	protein_coding	kelch repeat and BTB domain containing 2 [Source:HGNC Symbol;Acc:HGNC:21751]	25948	0.0168177	0.00595821	0.00595623	837.238	841.083	2.82261	2.82355	0.00487631	0.00486171	0.122317	0.122214		ENSG00000227471	AKR1B15	protein_coding	aldo-keto reductase family 1 member B15 [Source:HGNC Symbol;Acc:HGNC:37281]	441282	0.0383213	0.0135834	0.0135586	837.877	841.731	2.8212	2.82634	0.00489763	0.00481982	0.121693	0.120675		ENSG00000072364	AFF4	protein_coding	AF4/FMR2 family member 4 [Source:HGNC Symbol;Acc:HGNC:17869]	27125	0.0205054	0.00734627	0.00734006	840.196	844.036	2.79127	2.79363	0.00536923	0.00532997	0.134409	0.13397
ENSG00000116990	MYCL	protein_coding	MYCL proto-oncogene, bHLH transcription factor [Source:HGNC Symbol;Acc:HGNC:7555]	4610	-0.0250268	0.00887551	0.00886542	838.406	842.255	-2.81976	-2.82297	0.00491934	0.00487032	0.122521	0.122214		ENSG00000086589	RBM22	protein_coding	RNA binding motif protein 22 [Source:HGNC Symbol;Acc:HGNC:25503]	55696	0.0225403	0.00798972	0.00798013	837.59	841.443	2.82116	2.82456	0.00489813	0.00484658	0.121693	0.120675		ENSG00000137076	TLN1	protein_coding	talin 1 [Source:HGNC Symbol;Acc:HGNC:11845]	7094	-0.0142704	0.00510062	0.00510835	841.753	845.609	-2.79777	-2.79354	0.00526309	0.00533132	0.13369	0.13397
ENSG00000111405	ENDOU	protein_coding	endonuclease, poly(U) specific [Source:HGNC Symbol;Acc:HGNC:14369]	8909	0.0490192	0.0173992	0.0173652	838.303	842.149	2.81733	2.82284	0.00495634	0.00487219	0.123126	0.122214		ENSG00000111678	C12orf57	protein_coding	chromosome 12 open reading frame 57 [Source:HGNC Symbol;Acc:HGNC:29521]	113246	-0.0204309	0.00724342	0.00723832	835.721	839.564	-2.82061	-2.8226	0.00490678	0.00487623	0.121693	0.120675		ENSG00000225484	NUTM2B-AS1	lncRNA	NUTM2B antisense RNA 1 [Source:HGNC Symbol;Acc:HGNC:51204]	101060691	0.0192567	0.00688816	0.00689614	840.862	844.715	2.79563	2.79239	0.00529791	0.00535017	0.134017	0.134017
ENSG00000147533	GOLGA7	protein_coding	golgin A7 [Source:HGNC Symbol;Acc:HGNC:24876]	51125	0.0106794	0.0037753	0.00378489	837.964	841.825	2.82875	2.82158	0.00478457	0.00489125	0.121943	0.122473		ENSG00000116990	MYCL	protein_coding	MYCL proto-oncogene, bHLH transcription factor [Source:HGNC Symbol;Acc:HGNC:7555]	4610	-0.0250365	0.00888128	0.00887112	837.421	841.273	-2.81902	-2.82225	0.00493072	0.00488128	0.121693	0.120675		ENSG00000158292	GPR153	protein_coding	G protein-coupled receptor 153 [Source:HGNC Symbol;Acc:HGNC:23618]	387509	-0.0346527	0.0124217	0.0124102	840.663	844.505	-2.78969	-2.79227	0.00539526	0.00535227	0.134613	0.134017
ENSG00000162923	WDR26	protein_coding	WD repeat domain 26 [Source:HGNC Symbol;Acc:HGNC:21208]	80232	0.00935534	0.00330231	0.00331638	837.962	841.83	2.83297	2.82095	0.00472254	0.00490085	0.121432	0.122479		ENSG00000112320	SOBP	protein_coding	sine oculis binding protein homolog [Source:HGNC Symbol;Acc:HGNC:29256]	55084	-0.0418225	0.0148302	0.0148197	837.241	841.093	-2.8201	-2.8221	0.00491437	0.00488358	0.121693	0.120675		ENSG00000110931	CAMKK2	protein_coding	calcium/calmodulin dependent protein kinase kinase 2 [Source:HGNC Symbol;Acc:HGNC:1470]	10645	-0.0127985	0.004585	0.00459	841.814	845.669	-2.79139	-2.78835	0.00536704	0.00541666	0.134409	0.135251
ENSG00000177542	SLC25A22	protein_coding	solute carrier family 25 member 22 [Source:HGNC Symbol;Acc:HGNC:19954]	79751	-0.0233853	0.00828946	0.00829367	838.139	841.992	-2.82108	-2.81965	0.00489928	0.00492047	0.122351	0.122479		ENSG00000111405	ENDOU	protein_coding	endonuclease, poly(U) specific [Source:HGNC Symbol;Acc:HGNC:14369]	8909	0.049018	0.0174059	0.0173718	837.308	841.157	2.81617	2.8217	0.0049742	0.00488959	0.121693	0.120675		ENSG00000167244	IGF2	protein_coding	insulin like growth factor 2 [Source:HGNC Symbol;Acc:HGNC:5466]	3481	-0.035439	0.0127258	0.0127108	841.734	845.583	-2.78482	-2.7881	0.00547597	0.00542083	0.135816	0.135251
ENSG00000139266	MARCHF9	protein_coding	membrane associated ring-CH-type finger 9 [Source:HGNC Symbol;Acc:HGNC:25139]	92979	-0.0230881	0.00817949	0.0081896	837.95	841.806	-2.82268	-2.8192	0.00487521	0.00492742	0.122317	0.122479		ENSG00000225484	NUTM2B-AS1	lncRNA	NUTM2B antisense RNA 1 [Source:HGNC Symbol;Acc:HGNC:51204]	101060691	0.0194905	0.00690207	0.00691023	836.645	840.503	2.82387	2.82054	0.00485747	0.00490724	0.121693	0.120675		ENSG00000079482	OPHN1	protein_coding	oligophrenin 1 [Source:HGNC Symbol;Acc:HGNC:8148]	4983	0.0224645	0.00807393	0.00806434	840.103	843.941	2.78235	2.78566	0.00551764	0.00546159	0.136378	0.135785
ENSG00000179886	TIGD5	protein_coding	tigger transposable element derived 5 [Source:HGNC Symbol;Acc:HGNC:18336]	84948	-0.0188806	0.00668363	0.00669823	838.611	842.471	-2.8249	-2.81874	0.00484177	0.00493422	0.122188	0.122479		ENSG00000171680	PLEKHG5	protein_coding	pleckstrin homology and RhoGEF domain containing G5 [Source:HGNC Symbol;Acc:HGNC:29105]	57449	-0.0246775	0.00875155	0.00874951	836.644	840.496	-2.81979	-2.82044	0.00491915	0.00490866	0.121693	0.120675		ENSG00000198055	GRK6	protein_coding	G protein-coupled receptor kinase 6 [Source:HGNC Symbol;Acc:HGNC:4545]	2870	-0.016245	0.00582785	0.00583265	841.218	845.071	-2.78748	-2.78518	0.00543174	0.00546941	0.135283	0.135785
ENSG00000006042	TMEM98	protein_coding	transmembrane protein 98 [Source:HGNC Symbol;Acc:HGNC:24529]	26022	-0.0442963	0.0157381	0.0157152	837.141	840.979	-2.81459	-2.8187	0.00499861	0.00493507	0.123126	0.122479		ENSG00000006042	TMEM98	protein_coding	transmembrane protein 98 [Source:HGNC Symbol;Acc:HGNC:24529]	26022	-0.0442365	0.0157088	0.0156859	835.986	839.826	-2.81604	-2.82015	0.00497645	0.00491316	0.121693	0.120675		ENSG00000142892	PIGK	protein_coding	phosphatidylinositol glycan anchor biosynthesis class K [Source:HGNC Symbol;Acc:HGNC:8965]	10026	0.0171795	0.00616934	0.00616926	842.007	845.86	2.78466	2.7847	0.00547855	0.00547744	0.135816	0.135785
ENSG00000102034	ELF4	protein_coding	E74 like ETS transcription factor 4 [Source:HGNC Symbol;Acc:HGNC:3319]	2000	-0.0233894	0.00831132	0.00830068	837.478	841.319	-2.81417	-2.81778	0.005005	0.00494913	0.123126	0.12261		ENSG00000149932	TMEM219	protein_coding	transmembrane protein 219 [Source:HGNC Symbol;Acc:HGNC:25201]	124446	-0.0218842	0.007768	0.00776138	835.27	839.109	-2.81722	-2.81962	0.00495846	0.00492129	0.121693	0.120675		ENSG00000151239	TWF1	protein_coding	twinfilin actin binding protein 1 [Source:HGNC Symbol;Acc:HGNC:9620]	5756	0.0193308	0.00695119	0.00694538	841.469	845.317	2.78093	2.78326	0.00554141	0.0055016	0.136378	0.135785
ENSG00000110799	VWF	protein_coding	von Willebrand factor [Source:HGNC Symbol;Acc:HGNC:12726]	7450	-0.0427851	0.0152173	0.0151873	838.997	842.848	-2.8116	-2.81716	0.00504447	0.00495838	0.123449	0.12261		ENSG00000185591	SP1	protein_coding	Sp1 transcription factor [Source:HGNC Symbol;Acc:HGNC:11205]	6667	0.015088	0.00534882	0.00535127	835.92	839.772	2.8208	2.81951	0.00490383	0.00492289	0.121693	0.120675		ENSG00000143740	SNAP47	protein_coding	synaptosome associated protein 47 [Source:HGNC Symbol;Acc:HGNC:30669]	116841	-0.0113616	0.00407113	0.00408409	840.78	844.642	-2.79076	-2.78191	0.00537752	0.00552442	0.134409	0.135785
ENSG00000119537	KDSR	protein_coding	3-ketodihydrosphingosine reductase [Source:HGNC Symbol;Acc:HGNC:4021]	2531	0.0153764	0.00545999	0.00546017	838.174	842.026	2.81619	2.8161	0.00497384	0.00497474	0.123126	0.12261		ENSG00000187266	EPOR	protein_coding	erythropoietin receptor [Source:HGNC Symbol;Acc:HGNC:3416]	2057	-0.0373116	0.0132438	0.0132336	836.488	840.335	-2.81729	-2.81947	0.00495714	0.00492347	0.121693	0.120675		ENSG00000088035	ALG6	protein_coding	ALG6 alpha-1,3-glucosyltransferase [Source:HGNC Symbol;Acc:HGNC:23157]	29929	0.020368	0.00732545	0.00732188	840.925	844.772	2.78044	2.7818	0.00554978	0.00552632	0.136378	0.135785
ENSG00000174574	AKIRIN1	protein_coding	akirin 1 [Source:HGNC Symbol;Acc:HGNC:25744]	79647	0.0149004	0.00529028	0.00529124	838.817	842.672	2.81657	2.81605	0.00496796	0.00497528	0.123126	0.12261		ENSG00000128185	DGCR6L	protein_coding	DiGeorge syndrome critical region gene 6 like [Source:HGNC Symbol;Acc:HGNC:18551]	85359	-0.021935	0.00777996	0.00778012	836.431	840.282	-2.81942	-2.81936	0.00492476	0.00492509	0.121693	0.120675		ENSG00000151611	MMAA	protein_coding	metabolism of cobalamin associated A [Source:HGNC Symbol;Acc:HGNC:18871]	166785	0.0192727	0.00692151	0.00692994	840.841	844.695	2.78446	2.78107	0.00548215	0.00553861	0.135816	0.135785
ENSG00000183207	RUVBL2	protein_coding	RuvB like AAA ATPase 2 [Source:HGNC Symbol;Acc:HGNC:10475]	10856	-0.0182701	0.00649132	0.00649082	838.314	842.166	-2.81455	-2.81477	0.004999	0.00499516	0.123126	0.122722		ENSG00000102890	ELMO3	protein_coding	engulfment and cell motility 3 [Source:HGNC Symbol;Acc:HGNC:17289]	79767	-0.0229218	0.00813982	0.00813259	837.028	840.878	-2.816	-2.81851	0.00497682	0.004938	0.121693	0.120675		ENSG00000100614	PPM1A	protein_coding	protein phosphatase, Mg2+/Mn2+ dependent 1A [Source:HGNC Symbol;Acc:HGNC:9275]	5494	0.0150845	0.00542385	0.00542425	840.808	844.656	2.78114	2.78094	0.00553795	0.00554087	0.136378	0.135785
ENSG00000187266	EPOR	protein_coding	erythropoietin receptor [Source:HGNC Symbol;Acc:HGNC:3416]	2057	-0.0372248	0.013236	0.0132259	837.487	841.331	-2.81239	-2.81454	0.00503245	0.00499875	0.12337	0.122722		ENSG00000139266	MARCHF9	protein_coding	membrane associated ring-CH-type finger 9 [Source:HGNC Symbol;Acc:HGNC:25139]	92979	-0.0230924	0.00818315	0.00819316	836.94	840.799	-2.82194	-2.81849	0.00488651	0.00493826	0.121693	0.120675		ENSG00000188994	ZNF292	protein_coding	zinc finger protein 292 [Source:HGNC Symbol;Acc:HGNC:18410]	23036	0.0365558	0.0131734	0.0131501	840.408	844.245	2.77498	2.77989	0.00564312	0.00555868	0.136378	0.135785
ENSG00000065485	PDIA5	protein_coding	protein disulfide isomerase family A member 5 [Source:HGNC Symbol;Acc:HGNC:24811]	10954	-0.0324878	0.0115649	0.0115448	838.373	842.219	-2.80917	-2.81406	0.00508252	0.00500602	0.123733	0.122722		ENSG00000177542	SLC25A22	protein_coding	solute carrier family 25 member 22 [Source:HGNC Symbol;Acc:HGNC:19954]	79751	-0.0233901	0.0082954	0.00829952	837.139	840.996	-2.81964	-2.81824	0.00492131	0.00494204	0.121693	0.120675		ENSG00000126522	ASL	protein_coding	argininosuccinate lyase [Source:HGNC Symbol;Acc:HGNC:746]	435	-0.0264694	0.00952979	0.0095293	839.166	843.006	-2.77755	-2.77769	0.00559925	0.00559626	0.136378	0.135785
ENSG00000071894	CPSF1	protein_coding	cleavage and polyadenylation specific factor 1 [Source:HGNC Symbol;Acc:HGNC:2324]	29894	-0.0253108	0.00900922	0.00899842	838.174	842.02	-2.80944	-2.81281	0.00507833	0.00502537	0.123733	0.122981		ENSG00000174574	AKIRIN1	protein_coding	akirin 1 [Source:HGNC Symbol;Acc:HGNC:25744]	79647	0.0149193	0.00529321	0.00529412	837.812	841.67	2.81857	2.81809	0.00493747	0.00494431	0.121693	0.120675		ENSG00000215012	RTL10	protein_coding	retrotransposon Gag like 10 [Source:HGNC Symbol;Acc:HGNC:26112]	79680	-0.0184138	0.00663263	0.00663023	841.618	845.468	-2.77624	-2.77725	0.00562123	0.00560346	0.136378	0.135785
ENSG00000149932	TMEM219	protein_coding	transmembrane protein 219 [Source:HGNC Symbol;Acc:HGNC:25201]	124446	-0.0218199	0.00776562	0.00775906	836.268	840.104	-2.80981	-2.81219	0.00507276	0.00503525	0.123733	0.123009		ENSG00000145247	OCIAD2	protein_coding	OCIA domain containing 2 [Source:HGNC Symbol;Acc:HGNC:28685]	132299	-0.0350224	0.0124382	0.0124278	836.278	840.124	-2.81571	-2.81807	0.00498138	0.00494486	0.121693	0.120675		ENSG00000002834	LASP1	protein_coding	LIM and SH3 protein 1 [Source:HGNC Symbol;Acc:HGNC:6513]	3927	-0.0323519	0.011671	0.0116503	841.645	845.492	-2.77199	-2.77692	0.00569445	0.00560901	0.136378	0.135785
ENSG00000114127	XRN1	protein_coding	5'-3' exoribonuclease 1 [Source:HGNC Symbol;Acc:HGNC:30654]	54464	0.0249195	0.00887663	0.00886453	837.328	841.167	2.80731	2.81115	0.00511175	0.00505129	0.123764	0.123034		ENSG00000135604	STX11	protein_coding	syntaxin 11 [Source:HGNC Symbol;Acc:HGNC:11429]	8676	0.0250389	0.00889805	0.00888587	836.67	840.516	2.81398	2.81784	0.00500801	0.00494831	0.122131	0.120675		ENSG00000107731	UNC5B	protein_coding	unc-5 netrin receptor B [Source:HGNC Symbol;Acc:HGNC:12568]	219699	-0.0336263	0.0121291	0.0121162	841.469	845.317	-2.77236	-2.77532	0.00568812	0.00563656	0.136378	0.135785
ENSG00000198730	CTR9	protein_coding	CTR9 homolog, Paf1/RNA polymerase II complex component [Source:HGNC Symbol;Acc:HGNC:16850]	9646	0.0114955	0.00408254	0.0040901	836.259	840.115	2.81577	2.81057	0.00498045	0.00506036	0.123126	0.123034		ENSG00000183044	ABAT	protein_coding	4-aminobutyrate aminotransferase [Source:HGNC Symbol;Acc:HGNC:23]	18	0.0329991	0.0117367	0.0117165	837.574	841.426	2.81161	2.81646	0.00504464	0.00496917	0.122387	0.120803		ENSG00000033800	PIAS1	protein_coding	protein inhibitor of activated STAT 1 [Source:HGNC Symbol;Acc:HGNC:2752]	8554	0.0164916	0.00594871	0.00594672	840.474	844.319	2.7723	2.77323	0.00568935	0.00567268	0.136378	0.135785
ENSG00000169105	CHST14	protein_coding	carbohydrate sulfotransferase 14 [Source:HGNC Symbol;Acc:HGNC:24464]	113189	-0.0161876	0.00576361	0.00576361	837.538	841.386	-2.80859	-2.80859	0.00509175	0.00509118	0.123744	0.123034		ENSG00000135346	CGA	protein_coding	glycoprotein hormones, alpha polypeptide [Source:HGNC Symbol;Acc:HGNC:1885]	1081	0.0536564	0.0190824	0.0190516	836.402	840.245	2.81183	2.81637	0.00504129	0.00497075	0.122387	0.120803		ENSG00000196843	ARID5A	protein_coding	AT-rich interaction domain 5A [Source:HGNC Symbol;Acc:HGNC:17361]	10865	-0.0387666	0.0139966	0.0139791	839.023	842.852	-2.76972	-2.77318	0.00573443	0.00567378	0.136378	0.135785
ENSG00000167191	GPRC5B	protein_coding	G protein-coupled receptor class C group 5 member B [Source:HGNC Symbol;Acc:HGNC:13308]	51704	-0.0473336	0.0168913	0.0168597	837.306	841.143	-2.80224	-2.80751	0.00519201	0.00510818	0.123764	0.123034		ENSG00000163520	FBLN2	protein_coding	fibulin 2 [Source:HGNC Symbol;Acc:HGNC:3601]	2199	-0.0381879	0.0135883	0.0135624	837.331	841.18	-2.81034	-2.81573	0.0050643	0.00498052	0.122441	0.120831		ENSG00000173653	RCE1	protein_coding	Ras converting CAAX endopeptidase 1 [Source:HGNC Symbol;Acc:HGNC:13721]	9986	-0.0131519	0.00473067	0.00474352	841.195	845.054	-2.78014	-2.77261	0.00555487	0.00568328	0.136378	0.135785
ENSG00000156052	GNAQ	protein_coding	G protein subunit alpha q [Source:HGNC Symbol;Acc:HGNC:4390]	2776	0.0199863	0.00712572	0.00711951	836.98	840.821	2.80481	2.80726	0.00515123	0.0051121	0.123764	0.123034		ENSG00000065485	PDIA5	protein_coding	protein disulfide isomerase family A member 5 [Source:HGNC Symbol;Acc:HGNC:24811]	10954	-0.0324812	0.0115725	0.0115523	837.378	841.228	-2.80677	-2.81167	0.00512033	0.00504312	0.122739	0.121759		ENSG00000267855	NDUFA7	protein_coding	NADH:ubiquinone oxidoreductase subunit A7 [Source:HGNC Symbol;Acc:HGNC:7691]	4701	-0.0195591	0.00705403	0.00705488	841.58	845.432	-2.77275	-2.77242	0.00568126	0.00568653	0.136378	0.135785
ENSG00000135378	PRRG4	protein_coding	proline rich and Gla domain 4 [Source:HGNC Symbol;Acc:HGNC:30799]	79056	0.0323816	0.0115569	0.0115367	837.764	841.605	2.80193	2.80685	0.00519695	0.00511853	0.123764	0.123034		ENSG00000173947	PIFO	protein_coding	primary cilia formation [Source:HGNC Symbol;Acc:HGNC:27009]	128344	0.0283394	0.0100903	0.0100817	837.684	841.539	2.80859	2.81097	0.00509169	0.00505398	0.122538	0.121759		ENSG00000090539	CHRD	protein_coding	chordin [Source:HGNC Symbol;Acc:HGNC:1949]	8646	-0.0572071	0.0206596	0.0206368	841.059	844.903	-2.76903	-2.77209	0.00574601	0.00569232	0.136378	0.135785
ENSG00000145247	OCIAD2	protein_coding	OCIA domain containing 2 [Source:HGNC Symbol;Acc:HGNC:28685]	132299	-0.0350145	0.0124897	0.0124792	837.341	841.183	-2.80347	-2.80582	0.00517242	0.00513473	0.123764	0.123034		ENSG00000197302	ZNF720	protein_coding	zinc finger protein 720 [Source:HGNC Symbol;Acc:HGNC:26987]	124411	0.0181771	0.00646769	0.00646748	837.407	841.262	2.81045	2.81054	0.0050627	0.00506077	0.122441	0.121759		ENSG00000120688	WBP4	protein_coding	WW domain binding protein 4 [Source:HGNC Symbol;Acc:HGNC:12739]	11193	0.0137573	0.00495776	0.00496282	841.686	845.541	2.77489	2.77206	0.00564434	0.00569262	0.136378	0.135785
ENSG00000154429	CCSAP	protein_coding	centriole, cilia and spindle associated protein [Source:HGNC Symbol;Acc:HGNC:29578]	126731	0.0477041	0.017037	0.0170042	837.17	841.005	2.80004	2.80544	0.00522732	0.00514079	0.123764	0.123034		ENSG00000104728	ARHGEF10	protein_coding	Rho guanine nucleotide exchange factor 10 [Source:HGNC Symbol;Acc:HGNC:14103]	9639	-0.0311643	0.0110967	0.0110889	836.682	840.531	-2.80842	-2.81041	0.00509447	0.00506285	0.122538	0.121759		ENSG00000177697	CD151	protein_coding	CD151 molecule (Raph blood group) [Source:HGNC Symbol;Acc:HGNC:1630]	977	-0.0230738	0.0083342	0.00832399	841.423	845.27	-2.76857	-2.77197	0.00575408	0.00569438	0.136378	0.135785
ENSG00000104728	ARHGEF10	protein_coding	Rho guanine nucleotide exchange factor 10 [Source:HGNC Symbol;Acc:HGNC:14103]	9639	-0.0311423	0.0111152	0.0111073	837.599	841.444	-2.80179	-2.80376	0.00519929	0.00516736	0.123764	0.123034		ENSG00000071894	CPSF1	protein_coding	cleavage and polyadenylation specific factor 1 [Source:HGNC Symbol;Acc:HGNC:2324]	29894	-0.0253055	0.00901564	0.00900477	837.177	841.028	-2.80684	-2.81023	0.00511917	0.00506554	0.122739	0.121759		ENSG00000155189	AGPAT5	protein_coding	1-acylglycerol-3-phosphate O-acyltransferase 5 [Source:HGNC Symbol;Acc:HGNC:20886]	55326	0.050709	0.0183341	0.0182962	840.863	844.702	2.76583	2.77156	0.00580223	0.00570157	0.136378	0.135785
ENSG00000136231	IGF2BP3	protein_coding	insulin like growth factor 2 mRNA binding protein 3 [Source:HGNC Symbol;Acc:HGNC:28868]	10643	0.0242667	0.00866485	0.00865526	837.293	841.134	2.8006	2.8037	0.00521833	0.00516832	0.123764	0.123034		ENSG00000170852	KBTBD2	protein_coding	kelch repeat and BTB domain containing 2 [Source:HGNC Symbol;Acc:HGNC:21751]	25948	0.0166985	0.00594469	0.00594273	836.154	840.002	2.80898	2.80991	0.00508576	0.00507077	0.122538	0.121759		ENSG00000011566	MAP4K3	protein_coding	mitogen-activated protein kinase kinase kinase kinase 3 [Source:HGNC Symbol;Acc:HGNC:6865]	8491	0.0226497	0.00818416	0.00817415	840.957	844.801	2.76751	2.7709	0.00577274	0.00571302	0.136378	0.135785
ENSG00000186350	RXRA	protein_coding	retinoid X receptor alpha [Source:HGNC Symbol;Acc:HGNC:10477]	6256	-0.0180677	0.00645038	0.00644657	838.584	842.435	-2.80102	-2.80268	0.00521131	0.0051843	0.123764	0.123034		ENSG00000154429	CCSAP	protein_coding	centriole, cilia and spindle associated protein [Source:HGNC Symbol;Acc:HGNC:29578]	126731	0.0477137	0.0170315	0.0169986	836.263	840.103	2.8015	2.80691	0.00520408	0.00511765	0.124016	0.122675		ENSG00000096063	SRPK1	protein_coding	SRSF protein kinase 1 [Source:HGNC Symbol;Acc:HGNC:11305]	6732	0.0177163	0.00640064	0.00639692	840.371	844.213	2.7679	2.76951	0.00576603	0.00573732	0.136378	0.135785
ENSG00000008853	RHOBTB2	protein_coding	Rho related BTB domain containing 2 [Source:HGNC Symbol;Acc:HGNC:18756]	23221	-0.0251525	0.00898616	0.00897474	838.295	842.142	-2.79902	-2.80258	0.00524345	0.00518594	0.123764	0.123034		ENSG00000167191	GPRC5B	protein_coding	G protein-coupled receptor class C group 5 member B [Source:HGNC Symbol;Acc:HGNC:13308]	51704	-0.0473304	0.0169001	0.0168683	836.287	840.127	-2.80061	-2.80588	0.00521832	0.0051339	0.124016	0.122845		ENSG00000164294	GPX8	protein_coding	glutathione peroxidase 8 (putative) [Source:HGNC Symbol;Acc:HGNC:33100]	493869	-0.0314974	0.0113949	0.0113759	840.712	844.551	-2.76417	-2.76877	0.00583168	0.00575007	0.136378	0.135785
ENSG00000148300	REXO4	protein_coding	REX4 homolog, 3'-5' exonuclease [Source:HGNC Symbol;Acc:HGNC:12820]	57109	-0.0114066	0.00405485	0.00407048	837.955	841.821	-2.81306	-2.80226	0.00502198	0.00519106	0.123328	0.123034		ENSG00000147533	GOLGA7	protein_coding	golgin A7 [Source:HGNC Symbol;Acc:HGNC:24876]	51125	0.0106095	0.00377272	0.00378229	836.973	840.837	2.81216	2.80504	0.00503616	0.00514708	0.122387	0.122845		ENSG00000260072	AC008938.1	lncRNA	novel transcript	NA	0.0731195	0.0264576	0.0264124	841.795	845.643	2.76364	2.76838	0.0058408	0.00575683	0.136378	0.135785
ENSG00000213799	ZNF845	protein_coding	zinc finger protein 845 [Source:HGNC Symbol;Acc:HGNC:25112]	91664	0.0200105	0.00714583	0.00714217	838.487	842.338	2.80031	2.80174	0.0052228	0.00519929	0.123764	0.123034		ENSG00000167244	IGF2	protein_coding	insulin like growth factor 2 [Source:HGNC Symbol;Acc:HGNC:5466]	3481	-0.0359349	0.0128272	0.012812	837.964	841.82	-2.80146	-2.80479	0.00520446	0.00515098	0.124016	0.122845		ENSG00000063322	MED29	protein_coding	mediator complex subunit 29 [Source:HGNC Symbol;Acc:HGNC:23074]	55588	-0.0133487	0.00481952	0.00482326	841.455	845.309	-2.76972	-2.76758	0.005734	0.00577092	0.136378	0.135785
ENSG00000072364	AFF4	protein_coding	AF4/FMR2 family member 4 [Source:HGNC Symbol;Acc:HGNC:17869]	27125	0.0207348	0.0074081	0.0074018	837.494	841.338	2.79893	2.80132	0.00524501	0.00520626	0.123764	0.123034		ENSG00000105825	TFPI2	protein_coding	tissue factor pathway inhibitor 2 [Source:HGNC Symbol;Acc:HGNC:11761]	7980	0.0499687	0.0178453	0.017822	837.45	841.302	2.80011	2.80376	0.00522616	0.00516737	0.124016	0.123027		ENSG00000072422	RHOBTB1	protein_coding	Rho related BTB domain containing 1 [Source:HGNC Symbol;Acc:HGNC:18738]	9886	0.0327287	0.0118444	0.0118263	840.794	844.635	2.76322	2.76744	0.00584839	0.00577332	0.136378	0.135785
ENSG00000140718	FTO	protein_coding	FTO alpha-ketoglutarate dependent dioxygenase [Source:HGNC Symbol;Acc:HGNC:24678]	79068	0.0128166	0.00457076	0.00457573	837.811	841.665	2.80405	2.80101	0.0051632	0.00521118	0.123764	0.123034		ENSG00000119537	KDSR	protein_coding	3-ketodihydrosphingosine reductase [Source:HGNC Symbol;Acc:HGNC:4021]	2531	0.0152703	0.00544834	0.00544853	837.15	841.005	2.80275	2.80265	0.005184	0.00518508	0.124016	0.12324		ENSG00000169139	UBE2V2	protein_coding	ubiquitin conjugating enzyme E2 V2 [Source:HGNC Symbol;Acc:HGNC:12495]	7336	0.0145351	0.0052515	0.00525269	840.469	844.317	2.7678	2.76717	0.00576775	0.00577812	0.136378	0.135785
ENSG00000107281	NPDC1	protein_coding	neural proliferation, differentiation and control 1 [Source:HGNC Symbol;Acc:HGNC:7899]	56654	-0.0420479	0.0150325	0.015012	836.042	839.872	-2.79714	-2.80095	0.00527419	0.0052123	0.123764	0.123034		ENSG00000107281	NPDC1	protein_coding	neural proliferation, differentiation and control 1 [Source:HGNC Symbol;Acc:HGNC:7899]	56654	-0.0419962	0.0150092	0.0149887	835.116	838.949	-2.79803	-2.80186	0.00525991	0.00519792	0.124016	0.123298		ENSG00000198833	UBE2J1	protein_coding	ubiquitin conjugating enzyme E2 J1 [Source:HGNC Symbol;Acc:HGNC:17598]	51465	0.0118033	0.00425912	0.00426571	841.017	844.872	2.77131	2.76702	0.00570638	0.00578067	0.136378	0.135785
ENSG00000217930	PAM16	protein_coding	presequence translocase associated motor 16 [Source:HGNC Symbol;Acc:HGNC:29679]	51025	-0.0222389	0.00792705	0.0079405	838.002	841.859	-2.80544	-2.80069	0.00514121	0.00521625	0.123764	0.123034		ENSG00000136231	IGF2BP3	protein_coding	insulin like growth factor 2 mRNA binding protein 3 [Source:HGNC Symbol;Acc:HGNC:28868]	10643	0.0242619	0.00867274	0.00866308	836.312	840.157	2.7975	2.80061	0.00526836	0.00521764	0.124016	0.123298		ENSG00000253138	LINC00967	lncRNA	long intergenic non-protein coding RNA 967 [Source:HGNC Symbol;Acc:HGNC:48725]	100505659	0.0472571	0.0171185	0.0170841	840.405	844.24	2.76059	2.76615	0.0058954	0.00579616	0.136378	0.135785
ENSG00000135346	CGA	protein_coding	glycoprotein hormones, alpha polypeptide [Source:HGNC Symbol;Acc:HGNC:1885]	1081	0.0539733	0.0193045	0.0192732	837.294	841.132	2.79589	2.80043	0.00529418	0.00522048	0.123764	0.123034		ENSG00000183207	RUVBL2	protein_coding	RuvB like AAA ATPase 2 [Source:HGNC Symbol;Acc:HGNC:10475]	10856	-0.0181135	0.00646976	0.00646932	837.388	841.244	-2.79972	-2.79991	0.00523233	0.00522877	0.124016	0.123298		ENSG00000124217	MOCS3	protein_coding	molybdenum cofactor synthesis 3 [Source:HGNC Symbol;Acc:HGNC:15765]	27304	0.0128771	0.00464003	0.00465733	841.336	845.199	2.77521	2.7649	0.00563902	0.00581805	0.136378	0.135785
ENSG00000025796	SEC63	protein_coding	SEC63 homolog, protein translocation regulator [Source:HGNC Symbol;Acc:HGNC:21082]	11231	0.0202061	0.00722567	0.00722049	837.958	841.805	2.79643	2.79843	0.00528543	0.00525247	0.123764	0.123034		ENSG00000114127	XRN1	protein_coding	5'-3' exoribonuclease 1 [Source:HGNC Symbol;Acc:HGNC:30654]	54464	0.024788	0.00886546	0.00885334	836.384	840.227	2.79601	2.79984	0.00529232	0.00523004	0.124016	0.123298		ENSG00000183722	LHFPL6	protein_coding	LHFPL tetraspan subfamily member 6 [Source:HGNC Symbol;Acc:HGNC:6586]	10186	-0.0391904	0.0142023	0.0141756	841.666	845.512	-2.75944	-2.76463	0.00591588	0.00582275	0.136378	0.135785
ENSG00000160233	LRRC3	protein_coding	leucine rich repeat containing 3 [Source:HGNC Symbol;Acc:HGNC:14965]	81543	-0.0445729	0.0159317	0.0159283	837.391	841.237	-2.79774	-2.79835	0.00526428	0.00525384	0.123764	0.123034		ENSG00000078124	ACER3	protein_coding	alkaline ceramidase 3 [Source:HGNC Symbol;Acc:HGNC:16066]	55331	0.0353065	0.0126336	0.012611	837.097	840.944	2.79466	2.79965	0.00531417	0.00523294	0.124016	0.123298		ENSG00000121542	SEC22A	protein_coding	SEC22 homolog A, vesicle trafficking protein [Source:HGNC Symbol;Acc:HGNC:20260]	26984	0.0173377	0.00627212	0.00627243	841.618	845.47	2.76425	2.76411	0.00583005	0.00583196	0.136378	0.135785
[truncated: 13,451 more rows]

## Sheet: Supplemental Table 4
Supplemental Table 4: Differential gene expression analysis for maternal childhood traumatic events (CTEs)
[truncated: 14,032 more rows]

## Sheet: Supplemental Table 5
Supplemental Table 5: Differential gene expression P-Value rankings for Prenatal SLEs
Prenatal SLE P-value rankings
[truncated: 14,048 more rows]

## Sheet: Supplemental Table 6
Supplemental Table 6: Differential gene expression P-Value rankings for Maternal CTEs
[truncated: 14,032 more rows]

[truncated: 1 more sheets: Supplemental Table 7]
